# Supplementary material for: Phage-assisted evolution and protein engineering yield compact, efficient prime editors
Source: Cell. 2023 Aug 31;186(18):3983–4002.e26. doi: 10.1016/j.cell.2023.07.039 (PMC10482982; doi:10.1016/j.cell.2023.07.039)
Supplement: Table S2. (A–N) Mutation tables from PE PA(N)CE, related to Figures 2, 3, 4, and 6 — Mutations in clones emerging from evolution [file mmc3.xlsx]

## Sheet: Table S2A
Table S2A. Mutation table from v1 and v2 comparative PE PANCE whole editor evolution, related to Figure 2.
Mutations in clones emerging from evolution. Mutations from v1 are shaded in yellow, and mutations from v2 evolution are shaded in blue.
Lagoon ID	Circuit and codon optimization used		23	33	46	80	99	102	175	218	220	251	295	307	471	485	535	562	586	645	653	654	701	721	739	753	775	776	781	918	928	947	962	1008	1019	1020	1034	1110	1180	1229	1240	1260	1283	1322	1371	1376	1391	13	129
		Clone	Cas9																																										Linker			M-MLV RT polymerase domain
		WT	D	K	N	C	H	E	N	K	R	N	N	R	E	G	R	K	R	D	R	R	S	H	Q	R	K	N	M	K	T	D	L	F	R	K	A	I	D	P	S	E	A	A	G	S	E	T	V
1	v1, codon optimization 1	1		N																												G
		2				Y		K																									S
		3		N																N												G
		4				Y																				G																D
2	v1, codon optimization 1	1																																		E									E
		2						K	T									N	K			C					E																				K
		3						K	T										K			C					E																				K
		4																																														A
3	v1, codon optimization 1	1														D				E						G										E
		2													K	D																				E		T
		3																								G												T						T
		4					Q									S								Y		W																						I
4	v1, codon optimization 2	1	G
		2							T																															S
		3					L																								I
		4						K
5	v1, codon optimization 2	1
		2																								G				N				L
		3																													A									S
		4																														G
6	v1, codon optimization 2	1							T																			D									D
		2	G																						L
		3							T																												D
		4							T																			D									D
7	v2, codon optimization 1	1										S					Q				H			Y					I						C						N
		2										S					Q				H			Y					I						C						N
		3										S					Q				H			Y					I						C						N
		4										S					Q				H			Y					I						C						N
8	v2, codon optimization 1	1																			H
		2			K						S										H																		G						R
		3			K						S										H																		G						R
		4			K		R														H
9	v2, codon optimization 2	1																											I
		2								R																				N				L										V
		3								R																	R			N														V
10	v2, codon optimization 2	1							K				S		K										L				I																	T
		2											S										R		L								V													T
		3											S										R		L				I																	T			A
		4											S										R		L				I																	T			A
11	v2, codon optimization 2	1												G				N												N													T
		2												G																N													T
		3												G																N													T
		4																											L													K
*Silent mutations omitted for clarity
*Frameshift mutations are not shown
[truncated: 19 more columns]

## Sheet: Table S2B
Table S2B. Mutation table from v1 PE PA(N)CE Gs evolution, related to Figure 3.
Mutations in clones emerging from evolution.
v1 PANCE
Lagoon	Clone	12	16	17	21	26	28	37	38	41	43	45	57	94	123	173	190	196	206	251	360	372	379	387	400
		N	A	L	E	A	G	L	R	I	A	W	Y	E	A	Q	P	S	D	K	R	T	N	T	T
1	1			P											V
1	2			P															V	N
1	3			P									H		V				V
1	4			P				R											V
1	5			P		S					S								V
2	1	D					V			N
2	2	D								N							L							P
2	3	D								N				D			L
2	4	D			K													A							I
2	5	D						R
3	1		E					P							V
3	2		E					P							V
3	3		E					P							V								K
4	1		V						H			R
4	2		V						H			R				H						I
4	3		V						H			R
4	4		V						H			R									S
v1 PACE
Lagoon	Clone	8	12	16	17	20	25	32	37	38	40	41	44	45	49	67	72	78	83	102	129	137	144	145	162	166	190	214	230	234	248	259	260	263	264	267	268	285	303	344	355	356	360	366	372	378	384	386	387
		L	N	A	L	V	G	V	L	R	Y	I	H	W	H	I	G	G	V	D	E	M	D	R	K	K	P	R	K	A	K	S	A	R	P	R	A	A	N	R	K	R	R	A	T	A	A	R	T
1	1		D						R								E				G														S					S	N		S				V
1	2		D									S									G	V							E							K
1	3		D									S	R							E	G	V					L		E								T	D						D
1	4		D								H	S									G	V	G						E
1	5		D						R								E				G														S			T		S			S
1	6	R	D						R								E		M		G														S				S	S			S					K
1	7		D				R		R								E				G																	V		S			S		I
3	1				P	G						S				R								G	N									G	S
3	2				P	G						S				R								G	N							P		G	S
3	3				P	G						S				R								G	N									G	S
3	4				P	G						S				R								G	N							P		G	S
4	1			V						H				R								V				T		H			R		V													S
4	2			V						H				R														H					V
4	3			V						H	H			R	L													H					V
4	4			V				A		H				R														H					V																I
4	5																	E										H														S
4	6			V						H				R																D						K
4	7																	E										H														S
4	8			V				A		H				R														H					V																I
*Lagoon 2 cheated during PACE and was not sequenced
*Silent mutations omitted for clarity
[truncated: 1 more columns]

## Sheet: Table S2C
Table S2C. Mutation table from v2 PE PANCE Gs evolution, related to Figure 3.
Mutations in clones emerging from evolution.
Lagoon	Clone	9	11	12	13	17	21	25	26	35	37	39	43	44	67	69	72	86	90	97	140	169	206	237	244	246	251	266	285	296	314	328	344	358	363	371	378	389	396
		A	D	N	L	L	E	G	A	D	L	D	A	H	I	K	G	L	A	P	E	R	D	R	R	L	K	K	A	I	R	L	R	R	E	E	A	K	A
1	1											N		P		N		R	S
1	2			Y													E										N						H				S		S
1	3			Y													E										N										S	R
1	4			Y									T				E										N										S		S
2	1			Y						N																										D
2	2			D								N																N
2	3			K							P				F
3	1					P	K		T							N						K												S
3	2			D										P									V						D
3	3			D			K								I											M			D			M
3	4					P	K		T							N				L					L					V				S
4	1		Y		P																										G				D
4	2		Y		P																										G				D
4	3	S		D				V													D			M
4	4		Y		P		K																										S
*Silent mutations omitted for clarity

## Sheet: Table S2D
Table S2D. Mutation table from v1 PE PANCE Ec48 evolution, related to Figure 3.
Mutations in clones emerging from evolution.
Lagoon	Clone	25	26	32	87	88	98	132	169	183	195	205	242	243	245	259	267	272	278	281	289	311	318	319	323	326	328	368	372	374	392	393	396	401
		A	P	K	K	R	S	V	D	T	V	R	H	D	P	E	R	S	D	K	N	R	K	L	G	K	E	H	R	Y	E	K	C	L
1	1
1	2				E								Y				I						E
1	3				E								Y				I						E
1	4
2	1																						E			E					A
2	2																	R					E			E
2	3																						E			E
2	4																				S		E			E
3	1				E												I		N				E
3	2				E				N				Y			G	I						E
3	3				E								Y	N			I						E
3	4			N									Y				I						E
4	1				E												I						E
4	2												Y				I						E
4	3																I						E					Y
4	4																I			N			E		D
5	1																I						E			E	K		K
5	2																I						E			E								M
5	3				E			M									I						E			E							Y
5	4																						E			E							Y
6	1	S			E	K								N			I						E									N
6	2				E		A			I				N			I					K	E										Y
6	3										G			N			I						E							*
6	4				E	K								N			I						E									N
7	1		L		E							K											E	M
7	2		L		E										S		I						E	M
7	3		L		E												I						E	M
7	4		L		E												I						E	M
*Silent mutations omitted for clarity

## Sheet: Table S2E
Table S2E. Mutation table from v2 PE PANCE Ec48 evolution, related to Figure 3.
Mutations in clones emerging from evolution.
Lagoon	Clone	7	36	54	87	205	243	267	277	279	318
		L	A	E	K	R	D	R	S	E	K
1	1	P		K	E		N	I		K	E
1	2		V		E	K	N	I		K	E
1	3			K	E		N	I		K	E
1	4			K	E		N	I	F	K	E
*Silent mutations omitted for clarity

## Sheet: Table S2F
Table S2F. Mutation table from v2 high stringency PE PANCE Ec48 evolution, related to Figure 3.
Mutations in clones emerging from evolution.
Lagoon	Clone	60	87	151	165	243	267	279	303	318	343
		E	K	S	E	D	R	E	V	K	K
1	1	K	E		D	N	I	K		E	N
1	2	K	E	T	D	N	I	K	M	E	N
1	3	K	E		D	N	I	K		E	N
1	4	K	E		D	N	I	K		E	N
*Silent mutations omitted for clarity

## Sheet: Table S2G
Table S2G. Mutation table from v1 PE PANCE Tf1 evolution, related to Figure 3.
Mutations in clones emerging from evolution.
		14	102	112	128	158	209	239	269	308	312	344	350	356	362	363	379	417	440	450	478
Lagoon	Clone	V	M	R	I	L	H	K	F	T	T	S	H	K	D	A	D	H	T	L	L
1	1								L			P			E
1	2				T				L			P
2	1									I						V
2	2									A			Y								P
3	1		I		N	Q		R		I			Y				G		A
3	2				N			R		I			Y		Y		G
4	1	A		L		R			L					E
4	2	A				Q			L					E
5	1					Q			L	A	I
5	2					Q	Y		L	A	I							Y		M
*Silent mutations omitted for clarity

## Sheet: Table S2H
Table S2H. Mutation table from v2 PE PANCE Tf1 evolution, related to Figure 3.
Mutations in clones emerging from evolution.
Lagoon	Clone	22	70	72	102	106	139	158	269	289	363	413	492
		E	P	G	M	K	A	L	F	K	A	K	S
1	1		T	V	I	R		Q	L		V	E	N
1	2		T	V	I	R		Q	L	R	V	E	N
1	3	K	T	V	I	R	T	Q	L		V	E	N
1	4		T	V	I	R		Q	L		V	E	N
*Silent mutations omitted for clarity

## Sheet: Table S2I
Table S2I. Mutation table from v3 PE PANCE Tf1 evolution, related to Figure 3.
Mutations in clones emerging from evolution.
K118R mutation is highlighted in green.
Lagoon	Clone	1	5	8	21	27	70	72	75	76	87	102	106	109	118	119	128	136	140	155	158	167	173	197	220	236	238	258	269	283	284	313	322	330	353	363	365	371	394	299	402	405	413	438	452	462	466	468	471
		I	K	L	P	Y	P	G	Q	A	S	M	K	G	K	P	I	Q	K	A	L	H	C	F	H	Q	L	K	F	K	Q	H	D	T	F	A	D	V	A	S	D	M	K	R	R	F	Y	P	A
1	1	L					T	V				I	R								Q								L							V							E
1	2						T	V				I	R								Q								L							V							E	K
1	3						T	V				I	R								Q								L							V		M				T	E
1	4						T	V				I	R								Q								L							V							E	K
2	1			R	S		T	V				I	R								Q							R	L							V							E
2	2						T	V				I	R			T					Q								L							V							E
2	3						T	V				I	R								Q								L							V							E					T
3	1						T	V				I	R								Q								L	R			N			V							E
3	2						T	V				I	R								Q								L	R			N			V							E				H
3	3						T	V				I	R								Q					R			L	R	K		N			V							E
3	4						T	V				I	R								Q								L	R			N			V							E
4	1						T	V				I	R								Q								L	R			N			V							E
4	2						T	V				I	R								Q								L	R			N			V							E
4	3						T	V				I	R								Q								L	R			N			V							E
4	4						T	V				I	R								Q								L	R			N			V							E
5	1						T	V				I	R								Q								L							V							E						T
5	2						T	V				I	R								Q								L							V							E						T
5	3						T	V				I	R								Q								L							V			V				E						T
6	1						T	V		T		I	R								Q								L							V							E
6	2						T	V				I	R								Q								L							V						I	E
6	3						T	V				I	R								Q								L							V							E
6	4		N				T	V				I	R								Q								L							V							E
7	1						T	V				I	R								Q	Y		C					L							V							E
7	2						T	V				I	R								Q			C					L							V							E
7	3						T	V				I	R								Q			C					L							V							E
7	4						T	V				I	R								Q			C					L							V							E
8	1					H	T	V				I	R				S				Q								L							V							E
8	2						T	V				I	R				S				Q								L						L	V							E
8	3						T	V				I	R				S				Q								L			Y				V							E
8	4						T	V				I	R				S				Q								L							V							E
9	1						T	V				I	R							T	Q						M		L							V							E
9	2						T	V				I	R							T	Q								L							V				F			E			L
9	3						T	V				I	R								Q								L							V					V		E
9	4						T	V				I	R								Q				Y				L							V							E
10	1						T	V				I	R						N		Q		Y						L							V							D
10	2						T	V	K			I	R	V							Q								L	E			N			V							E
10	3						T	V	K			I	R								Q								L	E			N			V							E
10	4						T	V	K			I	R								Q								L	E			N			V	N						E
11	1						T	V				I	R		R			H			Q								L							V							E
11	2						T	V				I	R		R			H			Q								L							V							E
11	3						T	V				I	R		R			H			Q								L							V							E
11	4						T	V				I	R		R			H			Q								L							V							E
12	1						T	V			G	I	R		R		V				Q								L					I		V							E		S
12	2						T	V				I	R		R		V				Q								L							V							E
12	3						T	V			G	I	R		R		V				Q								L							V							E
12	4						T	V			G	I	R		R		V				Q								L							V							E
*Silent mutations omitted for clarity
[truncated: 5 more columns]

## Sheet: Table S2J
Table S2J. Mutation table from v1 PE PACE PE2 RT evolution, related to Figure 4.
Mutations in clones emerging from evolution.
Timepoint (h)	Clone	M-MLV polymerase domain
		11	18	19	32	71	128	200	223	259	346	388	439	468	477
	WT	H	D	V	A	R	T	N	V	A	E	W	A	D	A
T=60	1						N		A
	2						N		A
	3							S	A
	4										K
	5										K
	6									S
	7	Y
	8	Y			T			Y
	9				T			Y
	10			I	T			Y							T
	11				T			Y							T
	12				T			Y
	13				T			Y					E		T
	14			I	T			Y							T
	15				T			Y							T
	16							S	A		K
	17					I
	18
	19							S	A		K
	20						N		A
	21					I
	22
	23				T			Y							T
	24		N						A
	25		N
	26				T			Y					E		T
	27				T			Y					E		T
	28				T			Y							T
	29				T			Y					E		T
	30			I	T			Y							T
T = 100	1									S				A
	2							S	A		K
	3										K	C
	4									S				A
	5							S	A		K
	6							S	A		K
	7							S	A		K
	8							S	A		K	C
*Silent mutations omitted for clarity

[truncated: 4 more sheets: Table S2K, Table S2L, Table S2M, Table S2N]
