# Supplementary material for: Phage-assisted evolution and protein engineering yield compact, efficient prime editors
Source: Cell. 2023 Aug 31;186(18):3983–4002.e26. doi: 10.1016/j.cell.2023.07.039 (PMC10482982; doi:10.1016/j.cell.2023.07.039)
Supplement: Table S3. Reagents used to install pathogenic mutations into endogenous sites in HEK293T cells using PEmax and Tf1-derived editors along with their corresponding editing and indel frequencies, related to Figure 5 — EpegRNAs, nicking sgRNAs, high-throughput sequencing primers, and amplicons, along with editing and indel frequencies used to make Figure 5F [file mmc4.xlsx]

## Sheet: Sheet1
Table S3. Reagents used to install pathogenic mutations into endogenous sites in HEK293T cells (epegRNAs, nicking sgRNAs, high-throughput sequencing HTS primers and amplicons) using PEmax and Tf1-derived editors along with their corresponding editing and indel frequencies, related to Figure 5.
peg_ID	Name	Gene	Phenotype	pegRNA PBS_seq	pegRNA Spacer	pegRNA RTT	pegRNA 3' motif	pegRNA Terminator	PBS length	RTT length	pegRNA scaffold	pegRNA full length (5' to 3')	ngRNA spacer	ngRNA scaffold	ngRNA terminator	ngRNA full length (5' to 3' )	HTS_Fwd_Primer	HTS_Rev_Primer	Unedited nucleotide sequence (5' to 3')	rep1	rep2	rep3	rep1	rep2	rep3	rep1	rep2	rep3	rep1	rep2	rep3	rep1	rep2	rep3	rep1	rep2	rep3	rep1	rep2	rep3	rep1	rep2	rep3	rep1	rep2	rep3	rep1	rep2	rep3
peg_1000_1	NM_000350.3(ABCA4):c.1822T>A (p.Phe608Ile)	ABCA4	Stargardt disease 1	TGTACCGGAAATC	GGAAGATTTCCGGTACATCT	AGATAGGCAATCCCGCCCCAGA	CGCGGTTCTATCTAGTTACGCGTTAAACCAACTAGAA	TTTTTT	13	22	GTTTTAGAGCTAGAAATAGCAAGTTAAAATAAGGCTAGTCCGTTATCAACTTGAAAAAGTGGCACCGAGTCGGTGC	GGAAGATTTCCGGTACATCTGTTTTAGAGCTAGAAATAGCAAGTTAAAATAAGGCTAGTCCGTTATCAACTTGAAAAAGTGGCACCGAGTCGGTGCAGATAGGCAATCCCGCCCCAGATGTACCGGAAATCCGCGGTTCTATCTAGTTACGCGTTAAACCAACTAGAATTTTTT					ACACTCTTTCCCTACACGACGCTCTTCCGATCTNNNNGATTCCAACTGGAGCCTCCGCC	TGGAGTTCAGACGTGTGCTCTTCCGATCTTGAGCTATCCAAGCCCGTTCCC	TGAGCTATCCAAGCCCGTTCCCATCCTTTGTCCCTCTGTGTCTTCTCAGGTATTGGGATTCTGGTCCCAGAGCTGATCCCGTGGAAGATTTCCGGTACATCTGGGGCGGGTTTGCCTATCTGCAGGACATGGTTGAACAGGGGATCACAAGGAGCCAGGTGCAGGCGGAGGCTCCAGTTGGAATC	12.1458	12.3267	13.4139	14.6284	14.1724	13.5092	9.68162	10.4754	11.1701	0.0564072	0.0826446	0.114015	0.162116	0.139684	0.129317	0.162112	0.149091	0.128853
peg_1000_2	NM_000350.3(ABCA4):c.2461T>C (p.Trp821Arg)	ABCA4	Stargardt disease 1	GCCTTGCTCTTCA	GCTTTGAAGAGCAAGGCCTG	TTGCTCCGCTGCAGCCCCAG	CGCGGTTCTATCTAGTTACGCGTTAAACCAACTAGAA	TTTTTT	13	20	GTTTTAGAGCTAGAAATAGCAAGTTAAAATAAGGCTAGTCCGTTATCAACTTGAAAAAGTGGCACCGAGTCGGTGC	GCTTTGAAGAGCAAGGCCTGGTTTTAGAGCTAGAAATAGCAAGTTAAAATAAGGCTAGTCCGTTATCAACTTGAAAAAGTGGCACCGAGTCGGTGCTTGCTCCGCTGCAGCCCCAGGCCTTGCTCTTCACGCGGTTCTATCTAGTTACGCGTTAAACCAACTAGAATTTTTT					ACACTCTTTCCCTACACGACGCTCTTCCGATCTNNNNACACCTGATCAAGGTACCAAGCG	TGGAGTTCAGACGTGTGCTCTTCCGATCTCGAGGGCATCTGGGTGCTGTT	CGAGGGCATCTGGGTGCTGTTGCATTGGATAAAAGGCACTGCTCTTTTTCTGTGCCCTCTCCGCCTCACTGCAGAGCTTACTGTCTCCGGTGGCATTTGGATTTGGCACTGAGTACCTGGTTCGCTTTGAAGAGCAAGGCCTGGGGCTGCAGTGGAGCAACATCGGGAACAGTCCCACGGAAGGGGACGAATTCAGCTTCCTGCTGTCCATGCAGATGATGCTCCTTGATGCTGCTGTCTATGGCTTACTCGCTTGGTACCTTGATCAGGTGT	20.7445	21.0285	22.4347	25.6839	28.4917	25.8295	21.8974	22.3569	21.5	1.45045	1.45649	1.25843	1.93088	1.75554	1.60426	1.67617	1.82164	1.96633
peg_1000_3	NM_000397.3(CYBB):c.907C>A (p.His303Asn)	CYBB	Granulomatous disease, chronic, X-linked, variant;not provided	ATAGAATAAAACA	gCATATGTTTTATTCTATAGG	TTGAAAGGGTTAGTGACCACCT	CGCGGTTCTATCTAGTTACGCGTTAAACCAACTAGAA	TTTTTT	13	22	GTTTTAGAGCTAGAAATAGCAAGTTAAAATAAGGCTAGTCCGTTATCAACTTGAAAAAGTGGCACCGAGTCGGTGC	gCATATGTTTTATTCTATAGGGTTTTAGAGCTAGAAATAGCAAGTTAAAATAAGGCTAGTCCGTTATCAACTTGAAAAAGTGGCACCGAGTCGGTGCTTGAAAGGGTTAGTGACCACCTATAGAATAAAACACGCGGTTCTATCTAGTTACGCGTTAAACCAACTAGAATTTTTT					ACACTCTTTCCCTACACGACGCTCTTCCGATCTNNNNCATCTGCTGGAGGAACTCCTGTGT	TGGAGTTCAGACGTGTGCTCTTCCGATCTAGCTTGGACACCTTTGGGCACTT	CATCTGCTGGAGGAACTCCTGTGTTGTCCCTAAAGCAGAGATCTAAGTGGGCCAATTTAGCTCAGTTTTTTATCCATATGGACACTAAAAAGGCAAGTATTTAGGAAAAATGTCATTTCCAGACATATGTTTTATTCTATAGGTGGTCACTCACCCTTTCAAAACCATCGAGCTACAGATGAAGAAGAAGGGGTTCAAAATGGAAGTGGGACAATACATTTTTGTCAAGTGCCCAAAGGTGTCCAAGCT	8.40003	9.22	8.61132	12.2762	13.0774	11.9192	10.4874	10.9435	11.3842	0.0653786	0.0481762	0.0503831	0.0586193	0.074214	0.0453978	0.0489809	0.0793007	0.0481363
peg_1000_4	NM_004006.2(DMD):c.7098+1G>T	DMD	Duchenne muscular dystrophy	CTTAACGTCAAAT	GACCATTTGACGTTAAGGTA	GCAAAAAGTTCCCTAA	CGCGGTTCTATCTAGTTACGCGTTAAACCAACTAGAA	TTTTTT	13	16	GTTTTAGAGCTAGAAATAGCAAGTTAAAATAAGGCTAGTCCGTTATCAACTTGAAAAAGTGGCACCGAGTCGGTGC	GACCATTTGACGTTAAGGTAGTTTTAGAGCTAGAAATAGCAAGTTAAAATAAGGCTAGTCCGTTATCAACTTGAAAAAGTGGCACCGAGTCGGTGCGCAAAAAGTTCCCTAACTTAACGTCAAATCGCGGTTCTATCTAGTTACGCGTTAAACCAACTAGAATTTTTT					ACACTCTTTCCCTACACGACGCTCTTCCGATCTNNNNCCTGAATAAAGTCTTCCTTACCACA	TGGAGTTCAGACGTGTGCTCTTCCGATCTAAGACCTTGGGCAGCTTGAA	CCTGAATAAAGTCTTCCTTACCACACTTTAACAAGTAATATTTTGTCTTTAATAATGATACCAAATGAGAAAATTCAGTGATATTGCCATTTTTCTTAAAAAAGACAAAAATATTTAAAGCAAAAAGTTCCCTACCTTAACGTCAAATGGTCCTTCTTGGTTTGGTTGGTTATAAATTTCCAACTGATTCCTAATAGGAGATAACCACAGCAGCAGATGATTTAACTGCTCTTCAAGGTCTTCAAGCTTTTTTTCAAGCTGCCCAAGGTCTT	9.94744	8.38454	9.04091	6.75291	7.86671	6.82093	6.53207	6.49664	7.98148	0.112249	0.130717	0.0637415	0.249168	0.225031	0.198861	0.247935	0.371014	0.355974
peg_1000_5	NM_004006.2(DMD):c.5287C>T (p.Arg1763Ter)	DMD	Duchenne muscular dystrophy;not provided	ATTTGCAGCCATT	GTGAAATGGCTGCAAATCGA	TCAGAGCTCAACCATTG	CGCGGTTCTATCTAGTTACGCGTTAAACCAACTAGAA	TTTTTT	13	17	GTTTTAGAGCTAGAAATAGCAAGTTAAAATAAGGCTAGTCCGTTATCAACTTGAAAAAGTGGCACCGAGTCGGTGC	GTGAAATGGCTGCAAATCGAGTTTTAGAGCTAGAAATAGCAAGTTAAAATAAGGCTAGTCCGTTATCAACTTGAAAAAGTGGCACCGAGTCGGTGCTCAGAGCTCAACCATTGATTTGCAGCCATTCGCGGTTCTATCTAGTTACGCGTTAAACCAACTAGAATTTTTT					ACACTCTTTCCCTACACGACGCTCTTCCGATCTNNNNTGCTGTGGGGTCTACTTGCCC	TGGAGTTCAGACGTGTGCTCTTCCGATCTACGCCCAAAGGTGGACTCTACAC	TGCTGTGGGGTCTACTTGCCCCTTTCAGAGTACTGCGCAACCTTCGCAAGAGACCATTTAGCACAAGTTTCCACCTTGGAGTAGATCTTCCTACCTTTCCAGTCTTAATTCTGTGTGAAATGGCTGCAAATCGATGGTTGAGCTCTGAGATTTGGGGCTCTACTAATTTCCTGCAGTGGTCACCGCGGTTTGCCATCAAGTTTGCTGCTTGGTCACGTGTAGAGTCCACCTTTGGGCGT	6.1	6.28	6.07	8.55	9.19	9.38	8.33	8.44	8.38	0.225124	0.175057	0.199951	0.218435	0.244925	0.343749	0.478635	0.385387	0.497472
peg_1000_6	NM_004006.2(DMD):c.2991C>G (p.Tyr997Ter)	DMD	Duchenne muscular dystrophy	TGTTGCTCTTGCA	gTCTCTGCAAGAGCAACAAAG	AGTGGTGCTGAGATACTATAGGCCACTT	CGCGGTTCTATCTAGTTACGCGTTAAACCAACTAGAA	TTTTTT	13	28	GTTTTAGAGCTAGAAATAGCAAGTTAAAATAAGGCTAGTCCGTTATCAACTTGAAAAAGTGGCACCGAGTCGGTGC	gTCTCTGCAAGAGCAACAAAGGTTTTAGAGCTAGAAATAGCAAGTTAAAATAAGGCTAGTCCGTTATCAACTTGAAAAAGTGGCACCGAGTCGGTGCAGTGGTGCTGAGATACTATAGGCCACTTTGTTGCTCTTGCACGCGGTTCTATCTAGTTACGCGTTAAACCAACTAGAATTTTTT					ACACTCTTTCCCTACACGACGCTCTTCCGATCTNNNNGAGGAGAGCTTCTTCCAGCG	TGGAGTTCAGACGTGTGCTCTTCCGATCTTCCATTAACTGTATCACAAATGCAG	GAGGAGAGCTTCTTCCAGCGTCCCTCAATTTCTTCAAATTCTGATTGATATTTCCGGCTAATTTCAGAGGGCGCTTTCTTCGACATCTCTTTCACAGTGGTGCTGAGATAGTATAGGCCACTTTGTTGCTCTTGCAGAGAACTTTGTAAAGCCTAAAAAACAATTTTTTAAATACATTTACCCTAATTGATGAATAATAATTGATGAGTTTTAGTGAAATTAACTGTACTTGAAATCTATATGATTCAAACATGTAAACAAAGTAGATGATCTTCTATCAGTTATAAACTTCTAGTGGTA	5.83625	6.81197	6.57277	9.10532	8.88685	8.00255	9.4723	9.25407	8.80537	0.0250125	0.0264714	0.0408247	0.0528355	0.0141173	0.023912	0.0376258	0.0498536	0.00894855
peg_1000_7	NM_004006.2(DMD):c.10223+1G>C	DMD	Duchenne muscular dystrophy	TGTCCCCCTCTAA	gTGTCTTAGAGGGGGACAACA	CTACTACTCAGGTTTCCATGT	CGCGGTTCTATCTAGTTACGCGTTAAACCAACTAGAA	TTTTTT	13	21	GTTTTAGAGCTAGAAATAGCAAGTTAAAATAAGGCTAGTCCGTTATCAACTTGAAAAAGTGGCACCGAGTCGGTGC	gTGTCTTAGAGGGGGACAACAGTTTTAGAGCTAGAAATAGCAAGTTAAAATAAGGCTAGTCCGTTATCAACTTGAAAAAGTGGCACCGAGTCGGTGCCTACTACTCAGGTTTCCATGTTGTCCCCCTCTAACGCGGTTCTATCTAGTTACGCGTTAAACCAACTAGAATTTTTT					ACACTCTTTCCCTACACGACGCTCTTCCGATCTNNNNTGCATTTGGGAGTGAAGGAGGGT	TGGAGTTCAGACGTGTGCTCTTCCGATCTGGAGAAGATGTTCGAGACTTTGCCA	GGAGAAGATGTTCGAGACTTTGCCAAGGTACTAAAAAACAAATTTCGAACCAAAAGGTATTTTGCGAAGCATCCCCGAATGGGCTACCTGCCAGTGCAGACTGTCTTAGAGGGGGACAACATGGAAACGTGAGTAGTAGCAAAAGCAGAACACACTCTTGTTTGATGTATATTTGAACTCCTCTCAGCTGAACACCCTCCTTCACTCCCAAATGCA	8.83083	9.25926	9.19692	13.2627	13.9401	12.6589	10.0614	11.1443	10.3254	0.152726	0.209353	0.13215	0.174487	0.124068	0.0335499	0.131282	0.168921	0.0989353
peg_1000_8	NM_004006.2(DMD):c.8675del (p.Pro2892fs)	DMD	Duchenne muscular dystrophy	GAGAGAGCCCAGA	gACATTCTGGGCTCTCTCCTC	TTAGAGCTGCTCCTGAG	CGCGGTTCTATCTAGTTACGCGTTAAACCAACTAGAA	TTTTTT	13	17	GTTTTAGAGCTAGAAATAGCAAGTTAAAATAAGGCTAGTCCGTTATCAACTTGAAAAAGTGGCACCGAGTCGGTGC	gACATTCTGGGCTCTCTCCTCGTTTTAGAGCTAGAAATAGCAAGTTAAAATAAGGCTAGTCCGTTATCAACTTGAAAAAGTGGCACCGAGTCGGTGCTTAGAGCTGCTCCTGAGGAGAGAGCCCAGACGCGGTTCTATCTAGTTACGCGTTAAACCAACTAGAATTTTTT					ACACTCTTTCCCTACACGACGCTCTTCCGATCTNNNNAGTCAGCGGAGTGCAGGTTC	TGGAGTTCAGACGTGTGCTCTTCCGATCTAGGTTACCCTCTTGTTCAACTGT	AGTCAGCGGAGTGCAGGTTCAATTTTTCCCACTCAGTATTGACCTCCTCAGCCTGCTTTCGTAGAAGCCGAGTGACATTCTGGGCTCTCTCCTCAGGAGGCAGCTCTAAATTGGCAATATGACAAGGTTTTAGGCCACATTCTTTTTTTTTAAACATTGTCAAAAAGGTCATACTGGAAGAAAGAAAGAGTACAGTTGAACAAGAGGGTAACCT	16.201	16.0513	16.4147	21.659	21.242	21.3814	20.2509	19.49	19.0048	0.217888	0.0496885	0.14019	0.219172	0.1545	0.149482	0.20624	0.270105	0.299034
peg_1000_9	NM_004006.2(DMD):c.9974+175T>A	DMD	Duchenne muscular dystrophy	GATCAGGAGGGTG	gCTGTCACCCTCCTGATCGCT	CCAAAATTACCTAGC	CGCGGTTCTATCTAGTTACGCGTTAAACCAACTAGAA	TTTTTT	13	15	GTTTTAGAGCTAGAAATAGCAAGTTAAAATAAGGCTAGTCCGTTATCAACTTGAAAAAGTGGCACCGAGTCGGTGC	gCTGTCACCCTCCTGATCGCTGTTTTAGAGCTAGAAATAGCAAGTTAAAATAAGGCTAGTCCGTTATCAACTTGAAAAAGTGGCACCGAGTCGGTGCCCAAAATTACCTAGCGATCAGGAGGGTGCGCGGTTCTATCTAGTTACGCGTTAAACCAACTAGAATTTTTT					ACACTCTTTCCCTACACGACGCTCTTCCGATCTNNNNTATCTCCTGTGCCAGTTGCTGT	TGGAGTTCAGACGTGTGCTCTTCCGATCTGACACGCACTTTGGCCTGCTC	TATCTCCTGTGCCAGTTGCTGTTAGTTCGTACCGTCTCCAAAGTGGGAGAGAAGGTGATTGGGCTGGAACATCGATCATTCCTGTCACCCTCCTGATCGCTAGGTTATTTTGGTGGATCTCACTTATTAGGCTGGTGTCCCTTACCACCTTCACTCTTCAGCTCTTCGGAGCCACATTTTTGGTTGAGCAGGCCAAAGTGCGTGTC	5.38152	4.85338	5.53883	5.66895	5.0759	5.64091	4.72397	5.16264	4.8123	0.0359247	0.0545324	0.02151	0.0794597	0.0541299	0.0169107	0.0371757	0.043615	0.0312826
peg_1000_10	NM_004006.2(DMD):c.178C>T (p.Gln60Ter)	DMD	Duchenne muscular dystrophy;not provided	CAGGCCTTCGAGG	gACCTCCTCGAAGGCCTGACA	AGTTTTTACCCTGT	CGCGGTTCTATCTAGTTACGCGTTAAACCAACTAGAA	TTTTTT	13	14	GTTTTAGAGCTAGAAATAGCAAGTTAAAATAAGGCTAGTCCGTTATCAACTTGAAAAAGTGGCACCGAGTCGGTGC	gACCTCCTCGAAGGCCTGACAGTTTTAGAGCTAGAAATAGCAAGTTAAAATAAGGCTAGTCCGTTATCAACTTGAAAAAGTGGCACCGAGTCGGTGCAGTTTTTACCCTGTCAGGCCTTCGAGGCGCGGTTCTATCTAGTTACGCGTTAAACCAACTAGAATTTTTT					ACACTCTTTCCCTACACGACGCTCTTCCGATCTNNNNTGTATCATTGGAAGTGTGCTTTGT	TGGAGTTCAGACGTGTGCTCTTCCGATCTTGCTGTTTCAATCAGTACCTAGTCA	TGTATCATTGGAAGTGTGCTTTGTTAAATTGAGTGTATTTTTTTTAATTTCAGTTTGGGAAGCAGCATATTGAGAACCTCTTCAGTGACCTACAGGATGGGAGGCGCCTCCTAGACCTCCTCGAAGGCCTGACAGGGCAAAAACTGGTATGTGACTTATTTTTAAGAAAGTTAACTTTAAACTTAGTAGAATTTCAGACCAGAAACTGACAACATAGTTTTATGACATCTAGTAGAATGACTAGGTACTGATTGAAACAGCA	1.99842	2.1337	2.10808	1.9111	1.59377	2.16394	2.22233	2.00207	1.74873	0.160823	0.0878066	0.121464	0.0946392	0.092819	0.143901	0.146337	0.112925	0.0995857
peg_1000_11	NM_004006.2(DMD):c.9100C>T (p.Arg3034Ter)	DMD	Duchenne muscular dystrophy;not provided	CGGCCACCTGGGA	gTTCCTCCCAGGTGGCCGTCG	TGCCTGACTCAGTCCTCGA	CGCGGTTCTATCTAGTTACGCGTTAAACCAACTAGAA	TTTTTT	13	19	GTTTTAGAGCTAGAAATAGCAAGTTAAAATAAGGCTAGTCCGTTATCAACTTGAAAAAGTGGCACCGAGTCGGTGC	gTTCCTCCCAGGTGGCCGTCGGTTTTAGAGCTAGAAATAGCAAGTTAAAATAAGGCTAGTCCGTTATCAACTTGAAAAAGTGGCACCGAGTCGGTGCTGCCTGACTCAGTCCTCGACGGCCACCTGGGACGCGGTTCTATCTAGTTACGCGTTAAACCAACTAGAATTTTTT					ACACTCTTTCCCTACACGACGCTCTTCCGATCTNNNNTGCTTTAGTGTTCTCAGTCTTGGA	TGGAGTTCAGACGTGTGCTCTTCCGATCTAGCTGAAAATGACTTACTGGAAAGA	TGCTTTAGTGTTCTCAGTCTTGGAGACTCAAAGTATCTTATCAGAAAGGATACATTGTTTTAATTGTTCCTCATTATATAGAATGAGAGAACATCATTTCTCTCCTTTTCCTCCCAGGTGGCCGTCGAGGACCGAGTCAGGCAGCTGCATGAAGCCCACAGGGACTTTGGTCCAGCATCTCAGCACTTTCTTTCCAGTAAGTCATTTTCAGCT	17.2697	18.5209	18.1017	20.9604	21.9316	22.3373	17.5837	19.3408	18.7868	0.175911	0.130429	0.0383939	0.0469914	0.101058	0.224079	0.0660698	0.0614941	0.0736497
peg_1000_12	NM_000138.4(FBN1):c.5416del (p.Cys1806fs)	FBN1	Marfan syndrome	ACTTGTCATTATA	gCTTCTATAATGACAAGTTGT	TTACCTTCACAACCAACA	CGCGGTTCTATCTAGTTACGCGTTAAACCAACTAGAA	TTTTTT	13	18	GTTTTAGAGCTAGAAATAGCAAGTTAAAATAAGGCTAGTCCGTTATCAACTTGAAAAAGTGGCACCGAGTCGGTGC	gCTTCTATAATGACAAGTTGTGTTTTAGAGCTAGAAATAGCAAGTTAAAATAAGGCTAGTCCGTTATCAACTTGAAAAAGTGGCACCGAGTCGGTGCTTACCTTCACAACCAACAACTTGTCATTATACGCGGTTCTATCTAGTTACGCGTTAAACCAACTAGAATTTTTT					ACACTCTTTCCCTACACGACGCTCTTCCGATCTNNNNTGTTGTGAAATTCGCCAAGTGTGT	TGGAGTTCAGACGTGTGCTCTTCCGATCTAGATATTGATGAGTGCCGGGAGA	AGATATTGATGAGTGCCGGGAGATCCCAGGGGTCTGTGAAAATGGAGTGTGTATCAACATGGTTGGCAGCTTCCGATGTGAATGTCCAGTGGGATTCTTCTATAATGACAAGTTGTTGGTTTGTGAAGGTAAGTGGCATCATGACTTTATCATATCCAGAAAAGAGCTAACTGATGAGCTACTTGATACACACTTGGCGAATTTCACAACA	1.99961	2.26817	2.16063	1.58269	2.15014	1.70241	1.3216	1.4342	1.61924	0.033524	0.0486974	0.0245273	0.0445529	0.026409	0.014604	0.0301946	0.0121887	0.0224583
peg_1000_13	NM_000138.4(FBN1):c.5863C>T (p.Gln1955Ter)	FBN1	Marfan syndrome;not provided	TGTATTAATGCAT	GCCAATGCATTAATACAGTG	ACTAGAAAGACCCCAC	CGCGGTTCTATCTAGTTACGCGTTAAACCAACTAGAA	TTTTTT	13	16	GTTTTAGAGCTAGAAATAGCAAGTTAAAATAAGGCTAGTCCGTTATCAACTTGAAAAAGTGGCACCGAGTCGGTGC	GCCAATGCATTAATACAGTGGTTTTAGAGCTAGAAATAGCAAGTTAAAATAAGGCTAGTCCGTTATCAACTTGAAAAAGTGGCACCGAGTCGGTGCACTAGAAAGACCCCACTGTATTAATGCATCGCGGTTCTATCTAGTTACGCGTTAAACCAACTAGAATTTTTT					ACACTCTTTCCCTACACGACGCTCTTCCGATCTNNNNCCTTGAGTGGTCTCTGGAAGCA	TGGAGTTCAGACGTGTGCTCTTCCGATCTTGCTGGGATTATGACATCTTTGGA	TGCTGGGATTATGACATCTTTGGAATATATTAAAGGATTGTTGGGGATTTTTCTGCAGATGTTGATGAATGTGCAAGTGGAAATGGGAATCTTTGCAGAAATGGCCAATGCATTAATACAGTGGGGTCTTTCCAGTGCCAGTGCAATGAAGGCTATGAGGTGGCTCCAGATGGGAGGACCTGTGTGGGTAAGTACAGGACTTAGAAAGACCTGGAAAGAATGCTTCCAGAGACCACTCAAGG	10.9633	12.839	12.5456	13.5156	13.0466	11.3023	11.1872	13.7321	12.7079	0.529193	0.817615	0.541685	0.743165	0.461613	0.80592	0.769918	0.739093	0.587992
peg_1000_14	NM_000138.4(FBN1):c.5377T>A (p.Cys1793Ser)	FBN1	Marfan syndrome	GGATTCTTCTATA	gTCATTATAGAAGAATCCCAC	AGCTTCCGATGTGAAAGTCCAGTG	CGCGGTTCTATCTAGTTACGCGTTAAACCAACTAGAA	TTTTTT	13	24	GTTTTAGAGCTAGAAATAGCAAGTTAAAATAAGGCTAGTCCGTTATCAACTTGAAAAAGTGGCACCGAGTCGGTGC	gTCATTATAGAAGAATCCCACGTTTTAGAGCTAGAAATAGCAAGTTAAAATAAGGCTAGTCCGTTATCAACTTGAAAAAGTGGCACCGAGTCGGTGCAGCTTCCGATGTGAAAGTCCAGTGGGATTCTTCTATACGCGGTTCTATCTAGTTACGCGTTAAACCAACTAGAATTTTTT					ACACTCTTTCCCTACACGACGCTCTTCCGATCTNNNNTGTTGTGAAATTCGCCAAGTGTGT	TGGAGTTCAGACGTGTGCTCTTCCGATCTAGATATTGATGAGTGCCGGGAGA	TGTTGTGAAATTCGCCAAGTGTGTATCAAGTAGCTCATCAGTTAGCTCTTTTCTGGATATGATAAAGTCATGATGCCACTTACCTTCACAAACCAACAACTTGTCATTATAGAAGAATCCCACTGGACATTCACATCGGAAGCTGCCAACCATGTTGATACACACTCCATTTTCACAGACCCCTGGGATCTCCCGGCACTCATCAATATCT	4.16142	4.10772	4.19362	5.21003	5.25349	4.64468	5.37433	5.69534	5.1148	0.015108	0.0172738	0.0286798	0.0110616	0.123976	0.0192128	0.0162489	0.0213949	0.0286543
peg_1000_15	NM_000138.4(FBN1):c.8473_8475del (p.Gly2825del)	FBN1	Marfan syndrome	CATTACAAATCAG	gACTACTGATTTGTAATGAAT	GCCAGTGGCTACCTATT	CGCGGTTCTATCTAGTTACGCGTTAAACCAACTAGAA	TTTTTT	13	17	GTTTTAGAGCTAGAAATAGCAAGTTAAAATAAGGCTAGTCCGTTATCAACTTGAAAAAGTGGCACCGAGTCGGTGC	gACTACTGATTTGTAATGAATGTTTTAGAGCTAGAAATAGCAAGTTAAAATAAGGCTAGTCCGTTATCAACTTGAAAAAGTGGCACCGAGTCGGTGCGCCAGTGGCTACCTATTCATTACAAATCAGCGCGGTTCTATCTAGTTACGCGTTAAACCAACTAGAATTTTTT	gCTTCTTTAAAATCAACCAAA	GTTTTAGAGCTAGAAATAGCAAGTTAAAATAAGGCTAGTCCGTTATCAACTTGAAAAAGTGGCACCGAGTCGGTGC	TTTTTT	gCTTCTTTAAAATCAACCAAAGTTTTAGAGCTAGAAATAGCAAGTTAAAATAAGGCTAGTCCGTTATCAACTTGAAAAAGTGGCACCGAGTCGGTGCTTTTTT	ACACTCTTTCCCTACACGACGCTCTTCCGATCTNNNNACCCAGTTCACCACTGAGGTAGT	TGGAGTTCAGACGTGTGCTCTTCCGATCTTCCAGCTCTTACAACTCTGACGAA	ACCCAGTTCACCACTGAGGTAGTCTTTGTCATATTTGTCTTCTAGTTGGTTAAGTTCTTTCTTTTTATAAAGTGGAGTACTACTGATTTGTAATGAATAGGTTCCAGCCACTGGCTTCTTCTTTGTGAAGTGGAGGTAGCTGATCCCTTCCTTTTGGTTGATTTTAAAGAAGCCATCTTCATTTCCAGATTCGATCAAGTATCTGTTGTGATTCGTCAGAGTTGTAAGAGCTGGA	5.14033	5.15462	5.2016	9.60611	9.44774	9.02474	7.79337	8.65955	8.5124	0.0392767	0.0447928	0.10568	0.0961872	0.0655714	0.0552334	0.0407522	0.0325955	0.0552615	7.56727	7.72287	7.5595	10.9947	11.2065	10.6974	9.2877	9.03282	10.0683	0.124227	0.102005	0.158018
peg_1000_16	NM_000138.4(FBN1):c.2055C>G (p.Cys685Trp)	FBN1	Marfan syndrome;Marfan syndrome;Thoracic aortic aneurysm and aortic dissection	CTGAGTATGCATT	gCCCAAATGCATACTCAGTGC	GCTGTTGGGCCAGCA	CGCGGTTCTATCTAGTTACGCGTTAAACCAACTAGAA	TTTTTT	13	15	GTTTTAGAGCTAGAAATAGCAAGTTAAAATAAGGCTAGTCCGTTATCAACTTGAAAAAGTGGCACCGAGTCGGTGC	gCCCAAATGCATACTCAGTGCGTTTTAGAGCTAGAAATAGCAAGTTAAAATAAGGCTAGTCCGTTATCAACTTGAAAAAGTGGCACCGAGTCGGTGCGCTGTTGGGCCAGCACTGAGTATGCATTCGCGGTTCTATCTAGTTACGCGTTAAACCAACTAGAATTTTTT					ACACTCTTTCCCTACACGACGCTCTTCCGATCTNNNNGAAGGCTGGCAGTACGAGGGC	TGGAGTTCAGACGTGTGCTCTTCCGATCTACATGCGGAGCACATGCTATGGT	GAAGGCTGGCAGTACGAGGGCATCTCCATGATACCACATACCTGAATTCTGTGCAGGACACGGCTGGCAAGGTTCCCCAAATGCATACTCAGTGCTGGCGCAACAGCATTCAGATTTAGTGACAGCACCAAACAAAGGTTTGATACACTGGCCTCTCTTGTATCCACCATAGCATGTGCTCCGCATGT	10.0642	10.9391	9.70119	12.7358	12.4055	11.0025	9.86048	10.4186	8.91186	0.319708	0.284586	0.212528	0.31681	0.298591	0.390416	0.54317	0.681424	0.583568
peg_1000_17	NM_000138.4(FBN1):c.5823_5824del (p.Cys1942fs)	FBN1	Marfan syndrome	TCCACTTGCACAT	gATGAATGTGCAAGTGGAAAT	TTTCTGCAGATTCCCATT	CGCGGTTCTATCTAGTTACGCGTTAAACCAACTAGAA	TTTTTT	13	18	GTTTTAGAGCTAGAAATAGCAAGTTAAAATAAGGCTAGTCCGTTATCAACTTGAAAAAGTGGCACCGAGTCGGTGC	gATGAATGTGCAAGTGGAAATGTTTTAGAGCTAGAAATAGCAAGTTAAAATAAGGCTAGTCCGTTATCAACTTGAAAAAGTGGCACCGAGTCGGTGCTTTCTGCAGATTCCCATTTCCACTTGCACATCGCGGTTCTATCTAGTTACGCGTTAAACCAACTAGAATTTTTT	gCCTCATAGCCTTCATTGCAC	GTTTTAGAGCTAGAAATAGCAAGTTAAAATAAGGCTAGTCCGTTATCAACTTGAAAAAGTGGCACCGAGTCGGTGC	TTTTTT	gCCTCATAGCCTTCATTGCACGTTTTAGAGCTAGAAATAGCAAGTTAAAATAAGGCTAGTCCGTTATCAACTTGAAAAAGTGGCACCGAGTCGGTGCTTTTTT	ACACTCTTTCCCTACACGACGCTCTTCCGATCTNNNNCCTTGAGTGGTCTCTGGAAGCA	TGGAGTTCAGACGTGTGCTCTTCCGATCTTGCTGGGATTATGACATCTTTGGA	TGCTGGGATTATGACATCTTTGGAATATATTAAAGGATTGTTGGGGATTTTTCTGCAGATGTTGATGAATGTGCAAGTGGAAATGGGAATCTTTGCAGAAATGGCCAATGCATTAATACAGTGGGGTCTTTCCAGTGCCAGTGCAATGAAGGCTATGAGGTGGCTCCAGATGGGAGGACCTGTGTGGGTAAGTACAGGACTTAGAAAGACCTGGAAAGAATGCTTCCAGAGACCACTCAAGG	1.21299	1.26859	1.28937	4.01412	4.02407	3.8597	2.44967	2.72284	2.63642	0.0840936	0.109398	0.0286526	0.110436	0.13135	0.078256	0.163311	0.110385	0.0594043	4.81415	4.66623	4.49064	6.15577	6.73593	6.35764	5.03504	5.56276	5.2757	0.767653	0.421353	0.584848
peg_1000_18	NM_000138.4(FBN1):c.1915T>A (p.Cys639Ser)	FBN1	Marfan syndrome	ACTGGCTGTGGGT	gCCAGACCCACAGCCAGTCCA	CAGATGTGAAAGCTTCCCTGG	CGCGGTTCTATCTAGTTACGCGTTAAACCAACTAGAA	TTTTTT	13	21	GTTTTAGAGCTAGAAATAGCAAGTTAAAATAAGGCTAGTCCGTTATCAACTTGAAAAAGTGGCACCGAGTCGGTGC	gCCAGACCCACAGCCAGTCCAGTTTTAGAGCTAGAAATAGCAAGTTAAAATAAGGCTAGTCCGTTATCAACTTGAAAAAGTGGCACCGAGTCGGTGCCAGATGTGAAAGCTTCCCTGGACTGGCTGTGGGTCGCGGTTCTATCTAGTTACGCGTTAAACCAACTAGAATTTTTT					ACACTCTTTCCCTACACGACGCTCTTCCGATCTNNNNAGAGCGTTTGTTACCATTGGGCT	TGGAGTTCAGACGTGTGCTCTTCCGATCTAGTGCCTTTCTCTGCCACAGACATT	AGAGCGTTTGTTACCATTGGGCTTTATTGAGTGACAGAGGCTGAACCTCTCTCATAAGGTTAGCCATGATGTTTTCTTACCAACACACACACGGCCATCCAGACCCACAGCCAGTCCAGGGAAGCATTCACATCTGTAGGAGCCATCAGTGTTGACGCAACGCCCATTCATGCAGATCCCAGGGGTTTCACACTCGTTAATGTCTGTGGCAGAGAAAGGCACT	6.48439	6.85586	5.72869	10.1779	9.96662	9.47076	7.62981	9.28324	6.95133	0.0250578	0.0671047	0.110943	0.0376103	0.0424352	0.04819	0.0437238	0.101456	0.0708063
peg_1000_19	NM_000138.4(FBN1):c.6471T>A (p.Tyr2157Ter)	FBN1	Marfan syndrome	GGACACTCGCAGC	gTATCGCTGCGAGTGTCCCTT	CTAGATTATAACCAAAG	CGCGGTTCTATCTAGTTACGCGTTAAACCAACTAGAA	TTTTTT	13	17	GTTTTAGAGCTAGAAATAGCAAGTTAAAATAAGGCTAGTCCGTTATCAACTTGAAAAAGTGGCACCGAGTCGGTGC	gTATCGCTGCGAGTGTCCCTTGTTTTAGAGCTAGAAATAGCAAGTTAAAATAAGGCTAGTCCGTTATCAACTTGAAAAAGTGGCACCGAGTCGGTGCCTAGATTATAACCAAAGGGACACTCGCAGCCGCGGTTCTATCTAGTTACGCGTTAAACCAACTAGAATTTTTT					ACACTCTTTCCCTACACGACGCTCTTCCGATCTNNNNCCATCTTGGTACCTATATTCATGGC	TGGAGTTCAGACGTGTGCTCTTCCGATCTTTCTCTTGCTTAAGATATGGACGA	TTCTCTTGCTTAAGATATGGACGAATGCAAAGAACCCGATGTCTGTAAACATGGACAGTGCATCAATACAGATGGTTCCTATCGCTGCGAGTGTCCCTTTGGTTATATTCTAGCAGGGAATGAATGTGTAGGTGAGTAATAAGTTTTCTTCCATAGGAACTTTACAAATTAAAAATTAAGCTATACAGTATTCACTGTATAGCCATGAATATAGGTACCAAGATGG	3.11541	3.35075	3.21463	3.02156	4.02229	3.40151	2.85013	2.57524	2.64245	0.022665	0.0827638	0.0934857	0.0743364	0.116068	0.201905	0.0547681	0.0706684	0.168214
peg_1000_20	NM_000138.4(FBN1):c.2638G>A (p.Gly880Ser)	FBN1	Marfan syndrome;Marfan syndrome;Thoracic aortic aneurysm and aortic dissection;Thoracic aortic aneurysm and aortic dissection	GTGCTGCGTGGGG	GCTTCCCCACGCAGCACCGA	TGCTGCTCCTCCCTCA	CGCGGTTCTATCTAGTTACGCGTTAAACCAACTAGAA	TTTTTT	13	16	GTTTTAGAGCTAGAAATAGCAAGTTAAAATAAGGCTAGTCCGTTATCAACTTGAAAAAGTGGCACCGAGTCGGTGC	GCTTCCCCACGCAGCACCGAGTTTTAGAGCTAGAAATAGCAAGTTAAAATAAGGCTAGTCCGTTATCAACTTGAAAAAGTGGCACCGAGTCGGTGCTGCTGCTCCTCCCTCAGTGCTGCGTGGGGCGCGGTTCTATCTAGTTACGCGTTAAACCAACTAGAATTTTTT					ACACTCTTTCCCTACACGACGCTCTTCCGATCTNNNNTTATTCCCTCCTCTGCAGAAACC	TGGAGTTCAGACGTGTGCTCTTCCGATCTCAGCAATATGTTCGGGGCCA	CAGCAATATGTTCGGGGCCATCAGGATTAAATCTTTGAAAATTCTCATGTGAGCCTAGATAAATGAAATACTAGGCTTCCCCTTTTTATGCAAAGACCATTGGAGTGGTATAGGAACCACAGCATGGGTTTCTCTTACCAACTTGGCATAGGGTGCACGGGCTTCCCCACGCAGCACCGAGGGAGGAGCAGCACTGGGACTTTAAGGTGGCTCCATTGATGTTGATCTCACATCGCCCATCAATGACAGTCTGCCAGCAAGTGCCCTTGATGGTTTCTGCAGAGGAGGGAATAA	21.1675	20.7791	20.3689	24.8597	23.726	25.1978	19.446	20.1879	21.6586	2.17863	2.55072	2.43672	2.26396	2.22958	1.69279	4.02939	4.33704	3.5482
peg_1000_21	NM_000138.4(FBN1):c.640G>A (p.Gly214Ser)	FBN1	Marfan Syndrome/Loeys-Dietz Syndrome/Familial Thoracic Aortic Aneurysms and Dissections;Marfan syndrome;Marfan syndrome;Thoracic aortic aneurysm and aortic dissection;Thoracic aortic aneurysm and aortic dissection	CTGGGGCCACCCC	gCACAGGGGTGGCCCCAGGCT	TGCTGTGCCACAGTCAGCCGAGC	CGCGGTTCTATCTAGTTACGCGTTAAACCAACTAGAA	TTTTTT	13	23	GTTTTAGAGCTAGAAATAGCAAGTTAAAATAAGGCTAGTCCGTTATCAACTTGAAAAAGTGGCACCGAGTCGGTGC	gCACAGGGGTGGCCCCAGGCTGTTTTAGAGCTAGAAATAGCAAGTTAAAATAAGGCTAGTCCGTTATCAACTTGAAAAAGTGGCACCGAGTCGGTGCTGCTGTGCCACAGTCAGCCGAGCCTGGGGCCACCCCCGCGGTTCTATCTAGTTACGCGTTAAACCAACTAGAATTTTTT					ACACTCTTTCCCTACACGACGCTCTTCCGATCTNNNNTCCATCAGCCCGGGTTTACCT	TGGAGTTCAGACGTGTGCTCTTCCGATCTACAGGACAGGCCCATGTTTTACTGT	TCCATCAGCCCGGGTTTACCTTGACAAGCTCCCGTGCGGATATTTGGAATGAAGCCACGGCGGCAGGGGTGAGGCTGGGCAGGACACATCTCACAGGGGTGGCCCCAGGCTCGGCCGACTGTGGCACAGCAGAGCGTTTTTGTGCAGACAATCCCGCTGAGTTGTCCCTGGCACATCTGGTTGCTGATCACAGTAAAACATGGGCCTGTCCTGT	4.00873	4.39373	4.82958	6.79279	6.27475	7.36293	5.92397	5.76405	6.85376	0.0657601	0.152144	0.0634235	0.115091	0.052171	0.0565785	0.118658	0.10226	0.0513694
peg_1000_22	NM_000518.5(HBB):c.143dup (p.Asp48fs)	HBB	beta Thalassemia;not provided	AGGACTCAAAGAA	GAGGTTCTTTGAGTCCTTTG	TCAGGAGTGGACAGATTCCCCAA	CGCGGTTCTATCTAGTTACGCGTTAAACCAACTAGAA	TTTTTT	13	23	GTTTTAGAGCTAGAAATAGCAAGTTAAAATAAGGCTAGTCCGTTATCAACTTGAAAAAGTGGCACCGAGTCGGTGC	GAGGTTCTTTGAGTCCTTTGGTTTTAGAGCTAGAAATAGCAAGTTAAAATAAGGCTAGTCCGTTATCAACTTGAAAAAGTGGCACCGAGTCGGTGCTCAGGAGTGGACAGATTCCCCAAAGGACTCAAAGAACGCGGTTCTATCTAGTTACGCGTTAAACCAACTAGAATTTTTT					ACACTCTTTCCCTACACGACGCTCTTCCGATCTNNNNTCACTAAAGGCACCGAGCAC	TGGAGTTCAGACGTGTGCTCTTCCGATCTTAGGCACTGACTCTCTCTGC	TAGGCACTGACTCTCTCTGCCTATTGGTCTATTTTCCCACCCTTAGGCTGCTGGTGGTCTACCCTTGGACCCAGAGGTTCTTTGAGTCCTTTGGGGATCTGTCCACTCCTGATGCTGTTATGGGCAACCCTAAGGTGAAGGCTCATGGCAAGAAAGTGCTCGGTGCCTTTAGTGA	14.1061	15.2666	15.5927	18.4939	18.3076	17.1105	15.4514	15.5764	14.9543	1.11561	1.40687	1.18205	1.32553	1.54801	1.29393	1.09461	1.3251	1.03317
peg_1000_23	NM_000518.5(HBB):c.48G>A (p.Trp16Ter)	HBB	beta Thalassemia;not provided	AGGGCAGTAACGG	gTCTGCCGTTACTGCCCTGTG	GCCTCAC	CGCGGTTCTATCTAGTTACGCGTTAAACCAACTAGAA	TTTTTT	13	7	GTTTTAGAGCTAGAAATAGCAAGTTAAAATAAGGCTAGTCCGTTATCAACTTGAAAAAGTGGCACCGAGTCGGTGC	gTCTGCCGTTACTGCCCTGTGGTTTTAGAGCTAGAAATAGCAAGTTAAAATAAGGCTAGTCCGTTATCAACTTGAAAAAGTGGCACCGAGTCGGTGCGCCTCACAGGGCAGTAACGGCGCGGTTCTATCTAGTTACGCGTTAAACCAACTAGAATTTTTT	gCCTTGATACCAACCTGCCCA	GTTTTAGAGCTAGAAATAGCAAGTTAAAATAAGGCTAGTCCGTTATCAACTTGAAAAAGTGGCACCGAGTCGGTGC	TTTTTT	gCCTTGATACCAACCTGCCCAGTTTTAGAGCTAGAAATAGCAAGTTAAAATAAGGCTAGTCCGTTATCAACTTGAAAAAGTGGCACCGAGTCGGTGCTTTTTT	ACACTCTTTCCCTACACGACGCTCTTCCGATCTNNNNCATGCCCAGTTTCTATTGGTCTCC	TGGAGTTCAGACGTGTGCTCTTCCGATCTGCCAGGGCTGGGCATAAAAGT	GCCAGGGCTGGGCATAAAAGTCAGGGCAGAGCCATCTATTGCTTACATTTGCTTCTGACACAACTGTGTTCACTAGCAACCTCAAACAGACACCATGGTGCATCTGACTCCTGAGGAGAAGTCTGCCGTTACTGCCCTGTGGGGCAAGGTGAACGTGGATGAAGTTGGTGGTGAGGCCCTGGGCAGGTTGGTATCAAGGTTACAAGACAGGTTTAAGGAGACCAATAGAAACTGGGCATG	2.08318	1.93939	2.16145	3.92096	3.93153	3.38083	2.29639	1.863	2.53035	0.312478	0.388592	0.205852	0.0708874	0.198885	0.150456	0.309805	0.324943	0.172524	10.1942	9.77665	9.25408	14.6579	15.7828	15.6623	8.33789	9.89869	8.89839	3.46364	4.07404	3.78497
peg_1000_24	NM_000518.5(HBB):c.203_204del (p.Val68fs)	HBB	Beta thalassemia major;beta Thalassemia;not provided	GTGATGGCCTGGC	GTGAGCCAGGCCATCACTAA	AAGAAAGCTCGGTGCCTTTA	CGCGGTTCTATCTAGTTACGCGTTAAACCAACTAGAA	TTTTTT	13	20	GTTTTAGAGCTAGAAATAGCAAGTTAAAATAAGGCTAGTCCGTTATCAACTTGAAAAAGTGGCACCGAGTCGGTGC	GTGAGCCAGGCCATCACTAAGTTTTAGAGCTAGAAATAGCAAGTTAAAATAAGGCTAGTCCGTTATCAACTTGAAAAAGTGGCACCGAGTCGGTGCAAGAAAGCTCGGTGCCTTTAGTGATGGCCTGGCCGCGGTTCTATCTAGTTACGCGTTAAACCAACTAGAATTTTTT					ACACTCTTTCCCTACACGACGCTCTTCCGATCTNNNNCAAGCGTCCCATAGACTCACC	TGGAGTTCAGACGTGTGCTCTTCCGATCTTTTCCCACCCTTAGGCTGCT	CAAGCGTCCCATAGACTCACCCTGAAGTTCTCAGGATCCACGTGCAGCTTGTCACAGTGCAGCTCACTCAGTGTGGCAAAGGTGCCCTTGAGGTTGTCCAGGTGAGCCAGGCCATCACTAAAGGCACCGAGCACTTTCTTGCCATGAGCCTTCACCTTAGGGTTGCCCATAACAGCATCAGGAGTGGACAGATCCCCAAAGGACTCAAAGAACCTCTGGGTCCAAGGGTAGACCACCAGCAGCCTAAGGGTGGGAAA	3.54933	3.8544	3.78961	2.46737	2.54313	2.56841	3.5234	3.39225	3.52272	0.0266117	0.0448186	0.0686749	0.0620214	0.0859166	0.0936805	0.0273839	0.0934361	0.171395
peg_1000_25	NM_000520.6(HEXA):c.805G>C (p.Gly269Arg)	HEXA	Tay-Sachs disease	AAGAATGATGTCT	gTCCCAGACATCATTCTTACC	GGGACCACGT	CGCGGTTCTATCTAGTTACGCGTTAAACCAACTAGAA	TTTTTT	13	10	GTTTTAGAGCTAGAAATAGCAAGTTAAAATAAGGCTAGTCCGTTATCAACTTGAAAAAGTGGCACCGAGTCGGTGC	gTCCCAGACATCATTCTTACCGTTTTAGAGCTAGAAATAGCAAGTTAAAATAAGGCTAGTCCGTTATCAACTTGAAAAAGTGGCACCGAGTCGGTGCGGGACCACGTAAGAATGATGTCTCGCGGTTCTATCTAGTTACGCGTTAAACCAACTAGAATTTTTT					ACACTCTTTCCCTACACGACGCTCTTCCGATCTNNNNTCCCAGGTGGAAGAAGTCGATGG	TGGAGTTCAGACGTGTGCTCTTCCGATCTGGTCATTGAATACGCACGGCTCC	TCCCAGGTGGAAGAAGTCGATGGAAAACATTCTTCTAAGGACCAAGGCTGGGATATGCCACTTCCATGAGCCAGTGCCCTGAAGCTTCACTCTGAGCATAACAAGCAGAGTCCCTCTGGTCCCAGACATCATTCTTACCTGGTCCCCAGGACAAAGTGTGGCCAGGAGTGTCAAACTCTGCAAGCACACGGATACCCCGGAGCCGTGCGTATTCAATGACC	3.65417	4.45284	4.14677	8.39087	8.17906	7.84403	5.32801	6.38733	5.3162	0.22574	0.186019	0.150048	0.126049	0.0751649	0.080119	0.117099	0.159219	0.0742158
peg_1000_26	NM_000520.6(HEXA):c.426del (p.Phe142fs)	HEXA	Tay-Sachs disease	CTAGGAAGATGTA	gTCTCTACATCTTCCTAGGTC	CAAGCTGGCTAAAGTCTCCAGAC	CGCGGTTCTATCTAGTTACGCGTTAAACCAACTAGAA	TTTTTT	13	23	GTTTTAGAGCTAGAAATAGCAAGTTAAAATAAGGCTAGTCCGTTATCAACTTGAAAAAGTGGCACCGAGTCGGTGC	gTCTCTACATCTTCCTAGGTCGTTTTAGAGCTAGAAATAGCAAGTTAAAATAAGGCTAGTCCGTTATCAACTTGAAAAAGTGGCACCGAGTCGGTGCCAAGCTGGCTAAAGTCTCCAGACCTAGGAAGATGTACGCGGTTCTATCTAGTTACGCGTTAAACCAACTAGAATTTTTT					ACACTCTTTCCCTACACGACGCTCTTCCGATCTNNNNAGCCACCAGGATCCTAAGGCAA	TGGAGTTCAGACGTGTGCTCTTCCGATCTGCTCTGCTACATTGAGAACCTTCC	GCTCTGCTACATTGAGAACCTTCCAAATAGAGACATCTCTTTTTCCACTCCCTGAGTCTTTACTCTGCCTCTCTACATCTTCCTAGGTCTGGAGACTTTTAGCCAGCTTGTTTGGAAATCTGCTGAGGGCACAGTAAGTGTGGACCCTCAAAAAGGGCTCCTTTTTCATCTCTGGGGTTGGATCCCAATATTGAGAATCCTAGAAAAATCTTGTTTTGCCTTAGGATCCTGGTGGCT	8.58546	8.22409	8.91008	13.201	12.9436	12.4156	9.92221	9.90695	10.008	0.021479	0.0364128	0.060551	0.0399938	0.105414	0.0595051	0.0752823	0.0438638	0.080309
peg_1000_27	NM_000520.6(HEXA):c.1073+1G>A	HEXA	Tay-Sachs disease;not provided	GTCTGGATGTAGA	gTCCTTCTACATCCAGACGTG	CTCCTTCCTTCCTCAT	CGCGGTTCTATCTAGTTACGCGTTAAACCAACTAGAA	TTTTTT	13	16	GTTTTAGAGCTAGAAATAGCAAGTTAAAATAAGGCTAGTCCGTTATCAACTTGAAAAAGTGGCACCGAGTCGGTGC	gTCCTTCTACATCCAGACGTGGTTTTAGAGCTAGAAATAGCAAGTTAAAATAAGGCTAGTCCGTTATCAACTTGAAAAAGTGGCACCGAGTCGGTGCCTCCTTCCTTCCTCATGTCTGGATGTAGACGCGGTTCTATCTAGTTACGCGTTAAACCAACTAGAATTTTTT					ACACTCTTTCCCTACACGACGCTCTTCCGATCTNNNNGACCAGACAGTGGCCAAGCAGG	TGGAGTTCAGACGTGTGCTCTTCCGATCTGGATTCAGGAAGTCCAACCCAGAG	GGATTCAGGAAGTCCAACCCAGAGATCCAGGACTTTATGAGGAAGAAAGGCTTCGGTGAGGACTTCAAGCAGCTGGAGTCCTTCTACATCCAGACGTGAGGAAGGAAGGAGGGTGGGTGGGGTCCCTTGGGGGTCCTCCTGTGGGGTCCTCCCTTTCCATACCGAGTCAGGCCCTGCTTGGCCACTGTCTGGTC	14.1698	16.4675	16.5154	16.8293	17.2103	15.3773	15.1933	16.2748	15.0689	1.53921	1.17471	0.834758	2.60188	0.782982	1.99989	2.46095	2.80498	3.98126
peg_1000_28	NM_000520.6(HEXA):c.1275_1278dup (p.Tyr427fs)	HEXA	Tay-Sachs disease	GCCCTGACTGGAA	gATCCTTCCAGTCAGGGCCAT	TGAACCGTATATCCATCCTATG	CGCGGTTCTATCTAGTTACGCGTTAAACCAACTAGAA	TTTTTT	13	22	GTTTTAGAGCTAGAAATAGCAAGTTAAAATAAGGCTAGTCCGTTATCAACTTGAAAAAGTGGCACCGAGTCGGTGC	gATCCTTCCAGTCAGGGCCATGTTTTAGAGCTAGAAATAGCAAGTTAAAATAAGGCTAGTCCGTTATCAACTTGAAAAAGTGGCACCGAGTCGGTGCTGAACCGTATATCCATCCTATGGCCCTGACTGGAACGCGGTTCTATCTAGTTACGCGTTAAACCAACTAGAATTTTTT					ACACTCTTTCCCTACACGACGCTCTTCCGATCTNNNNCCCAGCCTCCTTTGGTTAGC	TGGAGTTCAGACGTGTGCTCTTCCGATCTACATACTTTGCTGCTGGGGAA	CCCAGCCTCCTTTGGTTAGCAAGGAGAGCTCTCTGCTTTCACCTTCAAATGCCAGGGGTTCCACTATGTAGAAATCCTTCCAGTCAGGGCCATAGGATATACGGTTCAGGTACCAGGGGGCAGAGAGAAGGGCCCGGAAGCCGGCCTTGGTGACCAGTTCCAGCTCCTTCATATAGTTCACTGGAATATCCTCTCGCCACACCTGTATGATTGTGTCTGGCTGAATCTGTTATAAAAGGTCAAATG	18.4783	20.0669	18.235	16.3559	16.0564	16.4846	13.2223	14.2313	14.1513	0.0832917	0.0662493	0.00446608	0.0269075	0.0462499	0.023644	0.03837	0.059362	0.0273719
peg_1000_29	NM_000520.6(HEXA):c.1A>G (p.Met1Val)	HEXA	Tay-Sachs disease	GGTCTCCCCTCTC	gCTCCGAGAGGGGAGACCAGC	GAGCTTGTCACGGCCCGCT	CGCGGTTCTATCTAGTTACGCGTTAAACCAACTAGAA	TTTTTT	13	19	GTTTTAGAGCTAGAAATAGCAAGTTAAAATAAGGCTAGTCCGTTATCAACTTGAAAAAGTGGCACCGAGTCGGTGC	gCTCCGAGAGGGGAGACCAGCGTTTTAGAGCTAGAAATAGCAAGTTAAAATAAGGCTAGTCCGTTATCAACTTGAAAAAGTGGCACCGAGTCGGTGCGAGCTTGTCACGGCCCGCTGGTCTCCCCTCTCCGCGGTTCTATCTAGTTACGCGTTAAACCAACTAGAATTTTTT					ACACTCTTTCCCTACACGACGCTCTTCCGATCTNNNNGTAGCGCTGGTCGGAGGTTT	TGGAGTTCAGACGTGTGCTCTTCCGATCTCTCTGGTCACGTGATTCGCCG	CTCTGGTCACGTGATTCGCCGATAAGTCACGGGGGCGCCGCTCACCTGACCAGGGTCTCACGTGGCCAGCCCCCTCCGAGAGGGGAGACCAGCGGGCCATGACAAGCTCCAGGCTTTGGTTTTCGCTGCTGCTGGCGGCAGCGTTCGCAGGACGGGCGACGGCCCTCTGGCCCTGGCCTCAGAACTTCCAAACCTCCGACCAGCGCTAC	53.9647	55.6846	56.2273	52.2799	52.8625	55.3014	46.6473	47.0609	45.7818	0.290684	0.2594	0.280633	0.45737	0.531508	0.564732	0.624575	0.717283	0.742207
peg_1000_30	NM_001301365.1(LYST):c.3434dup (p.His1145fs)	LYST	ChÃ©diak-Higashi syndrome	TTTCAAATAATAT	AAGTATATTATTTGAAATGA	TTTGACTGGGAAAGATTGGTCCCTCA	CGCGGTTCTATCTAGTTACGCGTTAAACCAACTAGAA	TTTTTT	13	26	GTTTTAGAGCTAGAAATAGCAAGTTAAAATAAGGCTAGTCCGTTATCAACTTGAAAAAGTGGCACCGAGTCGGTGC	AAGTATATTATTTGAAATGAGTTTTAGAGCTAGAAATAGCAAGTTAAAATAAGGCTAGTCCGTTATCAACTTGAAAAAGTGGCACCGAGTCGGTGCTTTGACTGGGAAAGATTGGTCCCTCATTTCAAATAATATCGCGGTTCTATCTAGTTACGCGTTAAACCAACTAGAATTTTTT	gCACCTTTGACTGGGAAAGAT	GTTTTAGAGCTAGAAATAGCAAGTTAAAATAAGGCTAGTCCGTTATCAACTTGAAAAAGTGGCACCGAGTCGGTGC	TTTTTT	gCACCTTTGACTGGGAAAGATGTTTTAGAGCTAGAAATAGCAAGTTAAAATAAGGCTAGTCCGTTATCAACTTGAAAAAGTGGCACCGAGTCGGTGCTTTTTT	ACACTCTTTCCCTACACGACGCTCTTCCGATCTNNNNCAGCGTCCTAGTGTCATCCC	TGGAGTTCAGACGTGTGCTCTTCCGATCTTGCCATTCTTTACCATGCTGC	TTTTTTAAAATGGTTATTAATATTCTTAGTCTCTTTTATTTTACCTTAGAACTTGTCTGTGGAAAGTATATTATTTGAAATGAGGGACCATCTTTCCCAGTCAAAGGTGATTGAAACACAACTAGCAAAGCCTTTATTTGATGCCCTGCTTCGAGTTGCCCTCGGGAATTATTCAGCAGATTTTGAACATAATGATGCTATGACTGAGAAGGTATGAATAACAACATATAGTTGTGTTCTTTGGGTATGACCAGCAGAGGCGGAAGTGTGGGATGACACTAGGACGCTG	2.08889	2.15456	2.58512	4.39825	5.33214	5.0831	6.18083	6.69102	6.21558	0.238397	0.26725	0.442478	0.299354	0.259914	0.377389	0.324007	0.294325	0.296962	15.8634	19.0368	17.397	26.5299	29.0953	25.6398	31.1553	33.3273	28.4967	0.963973	0.307267	0.246767
peg_1000_31	NM_000267.3(NF1):c.8042dup (p.Tyr2681Ter)	NF1	Neurofibromatosis, familial spinal	AAGTAAATAAATG	GATACATTTATTTACTTTGC	ACATCTTAACCTGCA	CGCGGTTCTATCTAGTTACGCGTTAAACCAACTAGAA	TTTTTT	13	15	GTTTTAGAGCTAGAAATAGCAAGTTAAAATAAGGCTAGTCCGTTATCAACTTGAAAAAGTGGCACCGAGTCGGTGC	GATACATTTATTTACTTTGCGTTTTAGAGCTAGAAATAGCAAGTTAAAATAAGGCTAGTCCGTTATCAACTTGAAAAAGTGGCACCGAGTCGGTGCACATCTTAACCTGCAAAGTAAATAAATGCGCGGTTCTATCTAGTTACGCGTTAAACCAACTAGAATTTTTT					ACACTCTTTCCCTACACGACGCTCTTCCGATCTNNNNACACCCTGTTATCATTGTGCCA	TGGAGTTCAGACGTGTGCTCTTCCGATCTTCAGTGCATTCTACAACAGCG	TCAGTGCATTCTACAACAGCGCGCATGTTAGCAAGTTCATCAACCATCCTTCTCCAGATACATTTATTTACTTTGCAGGTAAGATGTTTGGTATTGTGGTGGGGATTCTTCATGGTACACCACACTCTGCACAATTCCATGGATTGGATTTAACAAATTTGGATCTTGGCACAATGATAACAGGGTGT	4.7181	5.38255	4.45469	7.40449	7.53654	7.847	6.50572	6.63217	6.22471	0.414778	0.429098	0.400558	0.622152	0.620399	0.621118	0.316545	0.338141	0.353175
peg_1000_32	NM_000267.3(NF1):c.4166del (p.Phe1389fs)	NF1	Neurofibromatosis, type 1	ATTTATCAATCCT	gTGGCAGGATTGATAAATCTG	GCCATGTCCTCAG	CGCGGTTCTATCTAGTTACGCGTTAAACCAACTAGAA	TTTTTT	13	13	GTTTTAGAGCTAGAAATAGCAAGTTAAAATAAGGCTAGTCCGTTATCAACTTGAAAAAGTGGCACCGAGTCGGTGC	gTGGCAGGATTGATAAATCTGGTTTTAGAGCTAGAAATAGCAAGTTAAAATAAGGCTAGTCCGTTATCAACTTGAAAAAGTGGCACCGAGTCGGTGCGCCATGTCCTCAGATTTATCAATCCTCGCGGTTCTATCTAGTTACGCGTTAAACCAACTAGAATTTTTT					ACACTCTTTCCCTACACGACGCTCTTCCGATCTNNNNACTCAATTCTCAACTCCTTGTTTTT	TGGAGTTCAGACGTGTGCTCTTCCGATCTGCTGAAAATTTAGTTGGAAGGGGA	GCTGAAAATTTAGTTGGAAGGGGAATTTAAGATAGCTAGATTATCAAAATAATTCACCTTTGACATTAACTTCAAGCCCCTTTCGATTCTAGGTGGTGGCTTTTTATCTAAAATCCCTGCTTCATACGGTGAGACAATGGCAGGATTGATAAATCTGAGGAACATGGCACTTCCTACTGCACCGATGCTGTTCTGAGGGAAACGCTGGCTAACCACCTAAAAACAAGGAGTTGAGAATTGAGT	12.5937	11.887	12.6911	13.7557	14.2776	13.8856	11.3115	10.836	11.3598	0.282394	0.784847	0.572246	0.622172	0.630015	0.458975	0.773872	0.681135	0.608924
peg_1000_33	NM_000267.3(NF1):c.2409+1G>C	NF1	Hereditary cancer-predisposing syndrome;Neurofibromatosis, type 1	AAGTCTGTAAAGT	GTCAACTTTACAGACTTACC	AGATGGCCAGCT	CGCGGTTCTATCTAGTTACGCGTTAAACCAACTAGAA	TTTTTT	13	12	GTTTTAGAGCTAGAAATAGCAAGTTAAAATAAGGCTAGTCCGTTATCAACTTGAAAAAGTGGCACCGAGTCGGTGC	GTCAACTTTACAGACTTACCGTTTTAGAGCTAGAAATAGCAAGTTAAAATAAGGCTAGTCCGTTATCAACTTGAAAAAGTGGCACCGAGTCGGTGCAGATGGCCAGCTAAGTCTGTAAAGTCGCGGTTCTATCTAGTTACGCGTTAAACCAACTAGAATTTTTT					ACACTCTTTCCCTACACGACGCTCTTCCGATCTNNNNTGCCTTCATTTTAGGCTTGGGA	TGGAGTTCAGACGTGTGCTCTTCCGATCTTGTTTACTTTACTGAGCGACTCT	TGTTTACTTTACTGAGCGACTCTTGAAAGATTATCAAAGTGAAGTACATATATTTAGCAGATCAGTTAACAGACAAAAGTCAACTTTACAGACTTACCTGGCCATCTTCCATTTTGGCTTTTGGATAGTTAAGGATTAGCTTTGTTGCTTGTTCCCATTTTGCATGTGTATCTTCCCAAGCCTAAAATGAAGGCA	5.56956	5.22396	4.87072	5.9873	5.32238	5.49288	4.3129	4.23363	4.24764	0.306462	0.286681	0.164274	0.0825486	0.0791643	0.117352	0.0977801	0.191298	0.0883392
peg_1000_34	NM_000267.3(NF1):c.5749+332A>G	NF1	Hereditary cancer-predisposing syndrome;Neurofibromatosis, type 1	AAGTATCCATGTT	gAGGCAACATGGATACTTATG	AAAAGTCCACGT	CGCGGTTCTATCTAGTTACGCGTTAAACCAACTAGAA	TTTTTT	13	12	GTTTTAGAGCTAGAAATAGCAAGTTAAAATAAGGCTAGTCCGTTATCAACTTGAAAAAGTGGCACCGAGTCGGTGC	gAGGCAACATGGATACTTATGGTTTTAGAGCTAGAAATAGCAAGTTAAAATAAGGCTAGTCCGTTATCAACTTGAAAAAGTGGCACCGAGTCGGTGCAAAAGTCCACGTAAGTATCCATGTTCGCGGTTCTATCTAGTTACGCGTTAAACCAACTAGAATTTTTT					ACACTCTTTCCCTACACGACGCTCTTCCGATCTNNNNAAGCAAAGCGGCAAGAGTTTGGT	TGGAGTTCAGACGTGTGCTCTTCCGATCTATGTGCCACTGTGCTCTCCGT	ATGTGCCACTGTGCTCTCCGTGAACTGTACATTTACAATAAATTCATTGTTCAAAGTCAACCTAAAGAAAAGAGAAAATGACTAGTTCTCTAAAATTAAGGAGGCAACATGGATACTTATGTGGACTTTTCTGCTATGAAGAGAAATGCTGAAGCTAATTAAACTGCAACAGTGAAGAAAATACTTTGTAAGTGGTCCAGAGGTGTGTAAAGTACCAAACTCTTGCCGCTTTGCTT	4.16924	4.75944	4.70743	6.82481	6.34342	5.71735	3.90186	4.82312	4.29044	0.0692547	0.125481	0.123887	0.0624064	0.0462884	0.0466364	0.0515358	0.076403	0.0600222
peg_1000_35	NM_000267.3(NF1):c.910C>T (p.Arg304Ter)	NF1	Hereditary cancer-predisposing syndrome;Neurofibromatosis, type 1;not provided;not specified	ATAACTTCTACAG	gAATTCTGTAGAAGTTATTTC	GCTTTTCATAGACTGTCCAGAA	CGCGGTTCTATCTAGTTACGCGTTAAACCAACTAGAA	TTTTTT	13	22	GTTTTAGAGCTAGAAATAGCAAGTTAAAATAAGGCTAGTCCGTTATCAACTTGAAAAAGTGGCACCGAGTCGGTGC	gAATTCTGTAGAAGTTATTTCGTTTTAGAGCTAGAAATAGCAAGTTAAAATAAGGCTAGTCCGTTATCAACTTGAAAAAGTGGCACCGAGTCGGTGCGCTTTTCATAGACTGTCCAGAAATAACTTCTACAGCGCGGTTCTATCTAGTTACGCGTTAAACCAACTAGAATTTTTT					ACACTCTTTCCCTACACGACGCTCTTCCGATCTNNNNAGCATGTTACCTTAGATCAACCA	TGGAGTTCAGACGTGTGCTCTTCCGATCTAGCTTGTTTGGGAAGGACTGT	ATGAGTTTTAGAGGCTGTTAATTTGCTATAATATTAGCTACATCTGGAATAGAAGAAACTTCATATATTATCTTATCGCTATATTTGAATTCTGTAGAAGTTATTTCTGGACAGTCTACGAAAAGCTCTTGCTGGCCATGGAGGAAGTAGGCAGCTGACAGAAAGTGCTGCAATTGCCTGTGTCAAACTGTGTAAAGCAAGTACTTACATCAATTGGGAAGATAACTCTGTCATTTTCCTACTTGTTCAGTCCATGGTGGTTGATCTAAGGTAACATGCT	37.2998	36.6631	32.396	36.0083	35.673	28.8162	37.8437	37.1934	31.2618	0.0125589	0.0401714	0.0225874	0.00741675	0.0236127	0.0253888	0.0298864	0.0364488	0.0210423
peg_1000_36	NM_000267.3(NF1):c.1059del (p.Lys354fs)	NF1	Neurofibromatosis, type 1	TGGACTGAACAAG	gCCTACTTGTTCAGTCCATGG	TGTTACCTTAGATCAACCACCA	CGCGGTTCTATCTAGTTACGCGTTAAACCAACTAGAA	TTTTTT	13	22	GTTTTAGAGCTAGAAATAGCAAGTTAAAATAAGGCTAGTCCGTTATCAACTTGAAAAAGTGGCACCGAGTCGGTGC	gCCTACTTGTTCAGTCCATGGGTTTTAGAGCTAGAAATAGCAAGTTAAAATAAGGCTAGTCCGTTATCAACTTGAAAAAGTGGCACCGAGTCGGTGCTGTTACCTTAGATCAACCACCATGGACTGAACAAGCGCGGTTCTATCTAGTTACGCGTTAAACCAACTAGAATTTTTT					ACACTCTTTCCCTACACGACGCTCTTCCGATCTNNNNGAAAGTGCTGCAATTGCCTGT	TGGAGTTCAGACGTGTGCTCTTCCGATCTCTCAGTCCATTTAGGCTGATGA	GAAAGTGCTGCAATTGCCTGTGTCAAACTGTGTAAAGCAAGTACTTACATCAATTGGGAAGATAACTCTGTCATTTTCCTACTTGTTCAGTCCATGGTGGTTGATCTTAAGGTAACATGCTTATTCTTTCTCTACTACAAACTTTAAGAAAATTAAATGAATTTTCTAGCATAAGTATTATGTCAAAGATAATTGCTAACATTAAAGTTCTGACTCTTCGTTGATAAGTTCATAGGACTTGCTTTTGTTGTTACTGTGTTCATCAGCCTAAATGGACTGAG	11.0656	11.642	10.5661	11.499	11.5394	11.9451	9.13147	8.84939	8.38277	0.131158	0.0968601	0.0669269	0.101032	0.0555387	0.0492918	0.0822655	0.127659	0.11349
peg_1000_37	NM_000267.3(NF1):c.4191del (p.Ile1397fs)	NF1	Neurofibromatosis, type 1	GAAGCAGGGATTT	gTCTAAAATCCCTGCTTCATA	ATCCTGCCATTTCTCACCGTAT	CGCGGTTCTATCTAGTTACGCGTTAAACCAACTAGAA	TTTTTT	13	22	GTTTTAGAGCTAGAAATAGCAAGTTAAAATAAGGCTAGTCCGTTATCAACTTGAAAAAGTGGCACCGAGTCGGTGC	gTCTAAAATCCCTGCTTCATAGTTTTAGAGCTAGAAATAGCAAGTTAAAATAAGGCTAGTCCGTTATCAACTTGAAAAAGTGGCACCGAGTCGGTGCATCCTGCCATTTCTCACCGTATGAAGCAGGGATTTCGCGGTTCTATCTAGTTACGCGTTAAACCAACTAGAATTTTTT					ACACTCTTTCCCTACACGACGCTCTTCCGATCTNNNNACTCAATTCTCAACTCCTTGTTTTT	TGGAGTTCAGACGTGTGCTCTTCCGATCTGCTGAAAATTTAGTTGGAAGGGGA	GCTGAAAATTTAGTTGGAAGGGGAATTTAAGATAGCTAGATTATCAAAATAATTCACCTTTGACATTAACTTCAAGCCCCTTTCGATTCTAGGTGGTGGCTTTTTATCTAAAATCCCTGCTTCATACGGTGAGACAATGGCAGGATTGATAAATCTGAGGAACATGGCACTTCCTACTGCACCGATGCTGTTCTGAGGGAAACGCTGGCTAACCACCTAAAAACAAGGAGTTGAGAATTGAGT	1.72994	2.0857	1.53722	1.83839	1.71873	1.74261	1.59196	2.10629	1.20413	0.0246431	0.0403922	0.0318856	0.0377752	0.0496639	0.027526	0.0495277	0.0956627	0.0375672
peg_1000_38	NM_000267.3(NF1):c.2619dup (p.Lys874Ter)	NF1	Neurofibromatosis, type 1	CGTTCACTGACTG	GGTCCAGTCAGTGAACGTAA	AATCATAGAACCCTTAA	CGCGGTTCTATCTAGTTACGCGTTAAACCAACTAGAA	TTTTTT	13	17	GTTTTAGAGCTAGAAATAGCAAGTTAAAATAAGGCTAGTCCGTTATCAACTTGAAAAAGTGGCACCGAGTCGGTGC	GGTCCAGTCAGTGAACGTAAGTTTTAGAGCTAGAAATAGCAAGTTAAAATAAGGCTAGTCCGTTATCAACTTGAAAAAGTGGCACCGAGTCGGTGCAATCATAGAACCCTTAACGTTCACTGACTGCGCGGTTCTATCTAGTTACGCGTTAAACCAACTAGAATTTTTT					ACACTCTTTCCCTACACGACGCTCTTCCGATCTNNNNAGAGGCGAATGTCCCATGTGAGT	TGGAGTTCAGACGTGTGCTCTTCCGATCTTGCTGACAGGTGTATCTGCGT	AGAGGCGAATGTCCCATGTGAGTGGAGGAGGATCCATAGATTTGTCTGACACAGACTCCCTACAGGAATGGATCAACATGACTGGCTTCCTTTGTGCCCTTGGGGGAGTGTGCCTCCAGCAGAGAAGCAATTCTGGCCTGGCAACCTATAGCCCACCCATGGGTCCAGTCAGTGAACGTAAGGGTTCTATGATTTCAGTGATGTCTTCAGAGGGAAACGCAGATACACCTGTCAGCA	4.29807	4.67135	4.50812	5.79616	5.24695	5.60016	5.38347	5.29368	5.28587	11.0139	9.88147	8.47713	9.84478	9.51999	8.33455	9.48298	11.1986	10.6541
peg_1000_39	NM_000267.3(NF1):c.7486C>T (p.Arg2496Ter)	NF1	Hereditary cancer-predisposing syndrome;Neurofibromas;Neurofibromatosis, type 1;not provided;not specified	GCCAGGAAATCCA	gCTCATGGATTTCCTGGCTCG	GGCCAGACCAGTCCCTGA	CGCGGTTCTATCTAGTTACGCGTTAAACCAACTAGAA	TTTTTT	13	18	GTTTTAGAGCTAGAAATAGCAAGTTAAAATAAGGCTAGTCCGTTATCAACTTGAAAAAGTGGCACCGAGTCGGTGC	gCTCATGGATTTCCTGGCTCGGTTTTAGAGCTAGAAATAGCAAGTTAAAATAAGGCTAGTCCGTTATCAACTTGAAAAAGTGGCACCGAGTCGGTGCGGCCAGACCAGTCCCTGAGCCAGGAAATCCACGCGGTTCTATCTAGTTACGCGTTAAACCAACTAGAATTTTTT					ACACTCTTTCCCTACACGACGCTCTTCCGATCTNNNNGCCACTTGGAAGGAGCAAAC	TGGAGTTCAGACGTGTGCTCTTCCGATCTAACTTTGCTACACTGACATGGA	CCAAGAGTAAAAATATCTATTTTTTTAAATAATAAAAAAAATCTACATAATTTAGATAAACTAACCAAGCAACTTCTTAGTGTTGGCCTGAGAAGGTTGCCCCATGTCCAGGCTCATGGATTTCCTGGCTCGGGGACTGGTCTGGCCGACAGTTGGATAGGTGGCTGCAAGGTATCCTTCAGAACCTTTGGGAGAGGACCATGGCTGAGTCTCCTTTAGTGTCCTGAAAGATGAAAACAATAGAGAAAAATCAATTAATATGGTGACAAATACAACCATCGTTTGCTCCTTCCAAGTGGC	19.9932	21.3129	16.3516	28.8212	23.0117	23.7594	19.4673	22.4083	23.2398	0.410019	0.702963	0.233728	0.726455	0.626014	0.905711	1.30208	1.31322	1.13122
peg_1000_40	NM_000267.3(NF1):c.1984A>T (p.Lys662Ter)	NF1	Neurofibromatosis, type 1	TCCCTTCCGGAGA	gCCTCTCTCCGGAAGGGAAAA	TAGAGGAGTTCCCTTA	CGCGGTTCTATCTAGTTACGCGTTAAACCAACTAGAA	TTTTTT	13	16	GTTTTAGAGCTAGAAATAGCAAGTTAAAATAAGGCTAGTCCGTTATCAACTTGAAAAAGTGGCACCGAGTCGGTGC	gCCTCTCTCCGGAAGGGAAAAGTTTTAGAGCTAGAAATAGCAAGTTAAAATAAGGCTAGTCCGTTATCAACTTGAAAAAGTGGCACCGAGTCGGTGCTAGAGGAGTTCCCTTATCCCTTCCGGAGACGCGGTTCTATCTAGTTACGCGTTAAACCAACTAGAATTTTTT					ACACTCTTTCCCTACACGACGCTCTTCCGATCTNNNNTCATTCAGAAAACAAACAGAGCA	TGGAGTTCAGACGTGTGCTCTTCCGATCTCCTCTTGGTTGTCAGTGCTTC	CCTCTTGGTTGTCAGTGCTTCAGTAAAGCTTATTTATTTATTTTTTTCTAGCAGGCAGATAGAAGTTCCTGTCACTTTCTCCTTTTTTACGGGGTAGGATGTGATATTCCTTCTAGTGGAAATACCAGTCAAATGTCCATGGATCATGAAGAATTACTACGTACTCCTGGAGCCTCTCTCCGGAAGGGAAAAGGGAACTCCTCTATGGTCAGCTTCTTCTGTACTTTTTCTGTATCATTTTATGTGCTCTGTTTGTTTTCTGAATGA	9.37863	10.171	9.72476	10.6389	12.8856	11.1928	9.34167	10.2964	9.05311	0.413626	0.333288	0.683018	0.0936105	0.141763	0.131309	0.312785	0.246063	0.279972
peg_1000_41	NM_000267.3(NF1):c.2531T>G (p.Leu844Arg)	NF1	Neurofibromatosis, type 1	GGGGAGTGTGCCT	gCTGGAGGCACACTCCCCCAA	ACATGACTGGCTTCCGTTGTGCCCTTG	CGCGGTTCTATCTAGTTACGCGTTAAACCAACTAGAA	TTTTTT	13	27	GTTTTAGAGCTAGAAATAGCAAGTTAAAATAAGGCTAGTCCGTTATCAACTTGAAAAAGTGGCACCGAGTCGGTGC	gCTGGAGGCACACTCCCCCAAGTTTTAGAGCTAGAAATAGCAAGTTAAAATAAGGCTAGTCCGTTATCAACTTGAAAAAGTGGCACCGAGTCGGTGCACATGACTGGCTTCCGTTGTGCCCTTGGGGGAGTGTGCCTCGCGGTTCTATCTAGTTACGCGTTAAACCAACTAGAATTTTTT					ACACTCTTTCCCTACACGACGCTCTTCCGATCTNNNNAGAGGCGAATGTCCCATGTGAGT	TGGAGTTCAGACGTGTGCTCTTCCGATCTTGCTGACAGGTGTATCTGCGT	TGCTGACAGGTGTATCTGCGTTTCCCTCTGAAGACATCACTGAAATCATAGAACCCTTACGTTCACTGACTGGACCCATGGGTGGGCTATAGGTTGCCAGGCCAGAATTGCTTCTCTGCTGGAGGCACACTCCCCCAAGGGCACAAAGGAAGCCAGTCATGTTGATCCATTCCTGTAGGGAGTCTGTGTCAGACAAATCTATGGATCCTCCTCCACTCACATGGGACATTCGCCTCT	6.34358	6.13628	5.98992	9.65786	9.13788	8.92346	7.71008	8.08753	7.82573	0.0288684	0.0397843	0.0218322	0.0163339	0.0557031	0.0187864	0.0292255	0.0139184	0.0412007
peg_1000_42	NM_000531.6(OTC):c.148G>T (p.Gly50Ter)	OTC	Ornithine carbamoyltransferase deficiency;not provided	AAGAAATTAAATA	gCATATATTTAATTTCTTCTC	ACCTGAG	CGCGGTTCTATCTAGTTACGCGTTAAACCAACTAGAA	TTTTTT	13	7	GTTTTAGAGCTAGAAATAGCAAGTTAAAATAAGGCTAGTCCGTTATCAACTTGAAAAAGTGGCACCGAGTCGGTGC	gCATATATTTAATTTCTTCTCGTTTTAGAGCTAGAAATAGCAAGTTAAAATAAGGCTAGTCCGTTATCAACTTGAAAAAGTGGCACCGAGTCGGTGCACCTGAGAAGAAATTAAATACGCGGTTCTATCTAGTTACGCGTTAAACCAACTAGAATTTTTT	gTAAATCTCTTTTTACAGGTG	GTTTTAGAGCTAGAAATAGCAAGTTAAAATAAGGCTAGTCCGTTATCAACTTGAAAAAGTGGCACCGAGTCGGTGC	TTTTTT	gTAAATCTCTTTTTACAGGTGGTTTTAGAGCTAGAAATAGCAAGTTAAAATAAGGCTAGTCCGTTATCAACTTGAAAAAGTGGCACCGAGTCGGTGCTTTTTT	ACACTCTTTCCCTACACGACGCTCTTCCGATCTNNNNTCACCATAGTACATGGGTCTTTT	TGGAGTTCAGACGTGTGCTCTTCCGATCTGGGGACTGGTAGTAATGGAACG	GGGGACTGGTAGTAATGGAACGTAAAAAGAAAATGTTACATACCTCTCCTTTCTGTTTTATCCTAAATTTCAGATCTGCTGATAGCCATAGCATATATTTAATTTCTTCTCCGGTAAAGTTTTTTAGAGTGAGAAGGTCACGGCCCTTCAGCTGCACTTTATTTTGTAGTGGTTGTCCACACCTGTAAAAAGAGATTTAAAAGGGAGAAATATGTATTTCAGAAAAGACCCATGTACTATGGTGA	0.327695	0.982601	0.672337	2.21301	2.15525	1.87374	0.918212	1.07036	1.25299	0.0680598	0.0841454	0.0833238	0.0611036	0.0746621	0.035405	0.0909411	0.0962873	0.0601871	0.517303	1.06249	0.609541	2.88871	3.16401	2.66131	1.5483	1.58166	1.43899	0.157155	0.230329	0.125938
peg_1000_43	NM_000277.3(PAH):c.1340C>A (p.Ala447Asp)	PAH	Phenylketonuria;not provided	GAAAATAAAGTAA	GGCTTTACTTTATTTTCTGG	TGCAGTGACCTCCA	CGCGGTTCTATCTAGTTACGCGTTAAACCAACTAGAA	TTTTTT	13	14	GTTTTAGAGCTAGAAATAGCAAGTTAAAATAAGGCTAGTCCGTTATCAACTTGAAAAAGTGGCACCGAGTCGGTGC	GGCTTTACTTTATTTTCTGGGTTTTAGAGCTAGAAATAGCAAGTTAAAATAAGGCTAGTCCGTTATCAACTTGAAAAAGTGGCACCGAGTCGGTGCTGCAGTGACCTCCAGAAAATAAAGTAACGCGGTTCTATCTAGTTACGCGTTAAACCAACTAGAATTTTTT					ACACTCTTTCCCTACACGACGCTCTTCCGATCTNNNNAAGGTTTGCTTTTCGGACTTTTTCT	TGGAGTTCAGACGTGTGCTCTTCCGATCTAGCCCACTTATCCCCTAGTGCTT	AAGGTTTGCTTTTCGGACTTTTTCTGATGAAAGAAATAGTTGGATCTCCATCAACAGATTCACAGCTGACAGACCACATTCTGTCCATGGCTTTACTTTATTTTCTGGAGGGCACTGCAAAGGATTCCAATTTCACCTACAAAGAAAAACACCATCAAAATGGGCCACTTGTATAATAAGCAAAAACTCTTCAAGTGTCCTCAGTGCAAAGCACTAGGGGATAAGTGGGCT	1.76054	1.75257	1.72957	2.06238	2.30966	2.08943	1.63857	1.80554	1.79103	0.0584898	0.0339437	0.0575959	0.0582182	0.0651314	0.0423819	0.0679833	0.0467316	0.0502157
peg_1000_44	NM_000277.3(PAH):c.1066-2A>T	PAH	Phenylketonuria	GTGAAAAGTTATT	gTGATAATAACTTTTCACTTG	GCAGTACAGTAGGCCCCAA	CGCGGTTCTATCTAGTTACGCGTTAAACCAACTAGAA	TTTTTT	13	19	GTTTTAGAGCTAGAAATAGCAAGTTAAAATAAGGCTAGTCCGTTATCAACTTGAAAAAGTGGCACCGAGTCGGTGC	gTGATAATAACTTTTCACTTGGTTTTAGAGCTAGAAATAGCAAGTTAAAATAAGGCTAGTCCGTTATCAACTTGAAAAAGTGGCACCGAGTCGGTGCGCAGTACAGTAGGCCCCAAGTGAAAAGTTATTCGCGGTTCTATCTAGTTACGCGTTAAACCAACTAGAATTTTTT					ACACTCTTTCCCTACACGACGCTCTTCCGATCTNNNNCCCAGAGCTAGTGGCTCACCTTTG	TGGAGTTCAGACGTGTGCTCTTCCGATCTGGGCACAAATGGCCTATGGGATG	GGGCACAAATGGCCTATGGGATGCAGCAGGGAATACTGATCCTGATTTAACAGTGATAATAACTTTTCACTTGGGGCCTACAGTACTGCTTATCAGAGAAGCCAAAGCTTCTCCCCCTGGAGCTGGAGAAGACAGCCATCCAAAATTACACTGTCACGGAGTTCCAGCCCCTCTATTACGTGGCAGAGAGTTTTAATGATGCCAAGGAGAAAGTAAGGTGAGGTGGTGACAAAGGTGAGCCACTAGCTCTGGG	1.72528	1.72432	2.01112	2.74789	2.52372	2.43367	2.1729	2.22832	1.89535	0.0541028	0.0379435	0.0351672	0.0437828	0.0460762	0.0323565	0.0279772	0.0407846	0.0292719
peg_1000_45	NM_000277.3(PAH):c.1199+1G>C	PAH	Phenylketonuria;not provided	CTTACTTTCTCCT	GCCAAGGAGAAAGTAAGGTG	TTTGTCACCAGCTCAC	CGCGGTTCTATCTAGTTACGCGTTAAACCAACTAGAA	TTTTTT	13	16	GTTTTAGAGCTAGAAATAGCAAGTTAAAATAAGGCTAGTCCGTTATCAACTTGAAAAAGTGGCACCGAGTCGGTGC	GCCAAGGAGAAAGTAAGGTGGTTTTAGAGCTAGAAATAGCAAGTTAAAATAAGGCTAGTCCGTTATCAACTTGAAAAAGTGGCACCGAGTCGGTGCTTTGTCACCAGCTCACCTTACTTTCTCCTCGCGGTTCTATCTAGTTACGCGTTAAACCAACTAGAATTTTTT					ACACTCTTTCCCTACACGACGCTCTTCCGATCTNNNNGCCCAACCTTCCAACAGAGA	TGGAGTTCAGACGTGTGCTCTTCCGATCTTGGGATGCAGCAGGGAATAC	GCCAAAGCTTCTCCCCCTGGAGCTGGAGAAGACAGCCATCCAAAATTACACTGTCACGGAGTTCCAGCCCCTCTATTACGTGGCAGAGAGTTTTAATGATGCCAAGGAGAAAGTAAGGTGAGGTGGTGACAAAGGTGAGCCACTAGCTCTGGGGGCCTCCTGACTGGTGCCACTCATCTGTGGGTGGTTGGCCAGGAGAGTGGACTCCAATGTCTACAGCAACTTTGTACCATAGACAGTTTCTCTCCCATGTTCTCCACCCTCCTTTTCTTCCGTTCTCTGTTGGAAGGTTGGGC	38.6977	38.8531	36.3672	34.4112	36.9733	36.3965	34.1502	33.026	34.5789	0.120581	0.0958689	0.134371	0.335145	0.259387	0.451729	0.550886	0.356085	0.167746
peg_1000_46	NM_000277.3(PAH):c.590T>A (p.Leu197Ter)	PAH	Phenylketonuria	CTTGCTATGAGTA	gATTGTACTCATAGCAAGCAT	AAGTCCTAGTATAAAACCCATG	CGCGGTTCTATCTAGTTACGCGTTAAACCAACTAGAA	TTTTTT	13	22	GTTTTAGAGCTAGAAATAGCAAGTTAAAATAAGGCTAGTCCGTTATCAACTTGAAAAAGTGGCACCGAGTCGGTGC	gATTGTACTCATAGCAAGCATGTTTTAGAGCTAGAAATAGCAAGTTAAAATAAGGCTAGTCCGTTATCAACTTGAAAAAGTGGCACCGAGTCGGTGCAAGTCCTAGTATAAAACCCATGCTTGCTATGAGTACGCGGTTCTATCTAGTTACGCGTTAAACCAACTAGAATTTTTT					ACACTCTTTCCCTACACGACGCTCTTCCGATCTNNNNGCCATTGACCCTGATGTGGACTT	TGGAGTTCAGACGTGTGCTCTTCCGATCTCCTGCCCTGCTTGAGACACCTAT	GCCATTGACCCTGATGTGGACTTACTCTGCAGGAACTGAGAAACGTCTTCCAGCTGGGGAATGTTATCTTCATGGAAGCCACAGTACTTTTCAAGAAGTGGAAAAATGTGATTGTACTCATAGCAAGCATGGGTTTTATACAAGGACTTCAGAGTCTTGAACACTGTGCCCCATGTTTTCTTTTCTTCCTCCATGTATTCCACTCGAGGGATGGGCTGCCCACTAGAATACAGGCACAAAATAGGTGTCTCAAGCAGGGCAGG	9.03707	9.7584	10.5214	9.18777	10.0422	9.32838	7.01895	8.12394	7.58431	0.198703	0.13837	0.260592	0.233843	0.134808	0.185568	0.195889	0.163075	0.238411
peg_1000_47	NM_000277.3(PAH):c.829T>G (p.Tyr277Asp)	PAH	Phenylketonuria;not provided	AACCGTGAGTACT	GGACAGTACTCACGGTTCGG	GCCCATGGATACCCCCG	CGCGGTTCTATCTAGTTACGCGTTAAACCAACTAGAA	TTTTTT	13	17	GTTTTAGAGCTAGAAATAGCAAGTTAAAATAAGGCTAGTCCGTTATCAACTTGAAAAAGTGGCACCGAGTCGGTGC	GGACAGTACTCACGGTTCGGGTTTTAGAGCTAGAAATAGCAAGTTAAAATAAGGCTAGTCCGTTATCAACTTGAAAAAGTGGCACCGAGTCGGTGCGCCCATGGATACCCCCGAACCGTGAGTACTCGCGGTTCTATCTAGTTACGCGTTAAACCAACTAGAATTTTTT					ACACTCTTTCCCTACACGACGCTCTTCCGATCTNNNNAAGATGGCGCTCATTGTGCCTG	TGGAGTTCAGACGTGTGCTCTTCCGATCTTAAAGGTCTCCTAGTGCCTCTGACT	AAGATGGCGCTCATTGTGCCTGGCAACTGGTAGCTGGAGGACAGTACTCACGGTTCGGGGGTATACATGGGCTTGGATCCATGTCTGATGTACTGTGTGCAGTGGAAGACTCGGAAGGCCAGGCCACCCAAGAAATCCCGAGAGGAAAGCAGGCCAGCCACAGGTCGGAGGCGGAAACCAGTGCAAGCTGGGATGAAAAGAAGAAAGAAAACTCAAAGCTCATCACCACTGAGTCAGAGGCACTAGGAGACCTTTA	4.18475	4.59456	4.09372	5.05256	4.97467	5.23115	3.32439	3.66872	2.98296	0.269731	0.254916	0.16554	0.414271	0.478165	0.310505	0.228625	0.439524	0.475065
peg_1000_48	NM_000277.3(PAH):c.727C>T (p.Arg243Ter)	PAH	Phenylketonuria;not provided	ACCTGTGGCTGGC	GCAGGCCAGCCACAGGTCGG	ACTGGTTTCCGCCTCTG	CGCGGTTCTATCTAGTTACGCGTTAAACCAACTAGAA	TTTTTT	13	17	GTTTTAGAGCTAGAAATAGCAAGTTAAAATAAGGCTAGTCCGTTATCAACTTGAAAAAGTGGCACCGAGTCGGTGC	GCAGGCCAGCCACAGGTCGGGTTTTAGAGCTAGAAATAGCAAGTTAAAATAAGGCTAGTCCGTTATCAACTTGAAAAAGTGGCACCGAGTCGGTGCACTGGTTTCCGCCTCTGACCTGTGGCTGGCCGCGGTTCTATCTAGTTACGCGTTAAACCAACTAGAATTTTTT					ACACTCTTTCCCTACACGACGCTCTTCCGATCTNNNNAAGATGGCGCTCATTGTGCCTG	TGGAGTTCAGACGTGTGCTCTTCCGATCTTAAAGGTCTCCTAGTGCCTCTGACT	AAGATGGCGCTCATTGTGCCTGGCAACTGGTAGCTGGAGGACAGTACTCACGGTTCGGGGGTATACATGGGCTTGGATCCATGTCTGATGTACTGTGTGCAGTGGAAGACTCGGAAGGCCAGGCCACCCAAGAAATCCCGAGAGGAAAGCAGGCCAGCCACAGGTCGGAGGCGGAAACCAGTGCAAGCTGGGATGAAAAGAAGAAAGAAAACTCAAAGCTCATCACCACTGAGTCAGAGGCACTAGGAGACCTTTA	7.26163	7.55609	7.76672	10.7434	11.4335	10.2593	9.8217	11.7658	11.0551	0.490574	0.317589	0.447175	0.419483	0.403915	0.763151	0.808493	0.883613	0.667496
peg_1000_49	NM_006920.6(SCN1A):c.289_292del (p.Lys97fs)	SCN1A	Severe myoclonic epilepsy in infancy	TTCAATACTATAA	gACTTTTATAGTATTGAATAA	CGGAAGATGGCCCTTTA	CGCGGTTCTATCTAGTTACGCGTTAAACCAACTAGAA	TTTTTT	13	17	GTTTTAGAGCTAGAAATAGCAAGTTAAAATAAGGCTAGTCCGTTATCAACTTGAAAAAGTGGCACCGAGTCGGTGC	gACTTTTATAGTATTGAATAAGTTTTAGAGCTAGAAATAGCAAGTTAAAATAAGGCTAGTCCGTTATCAACTTGAAAAAGTGGCACCGAGTCGGTGCCGGAAGATGGCCCTTTATTCAATACTATAACGCGGTTCTATCTAGTTACGCGTTAAACCAACTAGAATTTTTT	gATTTTCCTAAGAGGATTGAA	GTTTTAGAGCTAGAAATAGCAAGTTAAAATAAGGCTAGTCCGTTATCAACTTGAAAAAGTGGCACCGAGTCGGTGC	TTTTTT	gATTTTCCTAAGAGGATTGAAGTTTTAGAGCTAGAAATAGCAAGTTAAAATAAGGCTAGTCCGTTATCAACTTGAAAAAGTGGCACCGAGTCGGTGCTTTTTT	ACACTCTTTCCCTACACGACGCTCTTCCGATCTNNNNGACAGTTTGTTTTCATGGGGCA	TGGAGTTCAGACGTGTGCTCTTCCGATCTTGACAAAGATGCAAAATGAGAGTGA	GACAGTTTGTTTTCATGGGGCACTTTAGAAATTGTGATTGTGCTGGTTTCTCATTTAACTTTACAATAATTTATTATGACAAGTAACAGAAAGTAGATAACAGAGTTTAAGTGGTTTATACTTTCATACTTCTATGTTGTGTTCCTGTCTTACAGACTTTTATAGTATTGAATAAAGGGAAGGCCATCTTCCGGTTCAGTGCCACCTCTGCCCTGTACATTTTAACTCCCTTCAATCCTCTTAGGAAAATAGCTATTAAGATTTTGGTACATTCATATCCTTTTTCAAGTGATT	3.41832	2.67466	2.64307	5.71539	6.0536	5.61298	4.16396	4.56966	4.50638	0.223287	0.307258	0.218289	0.111591	0.122207	0.0620219	0.0591471	0.126625	0.0596214	6.99015	9.86667	9.11098	12.7526	14.1514	15.3846	13.7825	15.2905	13.9183	0.513519	0.655556	0.769765
peg_1000_50	NM_006920.6(SCN1A):c.3628G>C (p.Glu1210Gln)	SCN1A	Severe myoclonic epilepsy in infancy	ATGTTCAACTATT	gTCCGAATAGTTGAACATAAC	AAGGTCTGAAACCAGTT	CGCGGTTCTATCTAGTTACGCGTTAAACCAACTAGAA	TTTTTT	13	17	GTTTTAGAGCTAGAAATAGCAAGTTAAAATAAGGCTAGTCCGTTATCAACTTGAAAAAGTGGCACCGAGTCGGTGC	gTCCGAATAGTTGAACATAACGTTTTAGAGCTAGAAATAGCAAGTTAAAATAAGGCTAGTCCGTTATCAACTTGAAAAAGTGGCACCGAGTCGGTGCAAGGTCTGAAACCAGTTATGTTCAACTATTCGCGGTTCTATCTAGTTACGCGTTAAACCAACTAGAATTTTTT					ACACTCTTTCCCTACACGACGCTCTTCCGATCTNNNNTTTCAACACTTTCTGCAGGCT	TGGAGTTCAGACGTGTGCTCTTCCGATCTGGGCTACACTTTCTGGGCTA	TTTCAACACTTTCTGCAGGCTGTGTACAAAGATTCAAGTGTTGTCAAATCAATGTGGAAGAAGGCAGAGGAAAACAATGGTGGAACCTGAGAAGGACGTGTTTCCGAATAGTTGAACATAACTGGTTTGAGACCTTCATTGTTTTCATGATTCTCCTTAGTAGTGGTGCTCTGGTGAGTGAGATTAAGAAAAGGTGATACAGCACTAATTTTTAGAACACTCTAATACTGATGACTTATTAATCCTTTGTTTCATTGTCTTAGTATCCAATGCATTTTTA	3.6506	3.57973	3.14413	3.67396	4.62974	3.93433	3.30622	3.18884	3.28275	0.0595814	0.030689	0.0379651	0.0505415	0.0403606	0.0582242	0.0838715	0.0745633	0.0557008	9.91736	11.5539	9.81521	14.3109	14.6572	14.1598	11.0768	11.8094	10.1286	0.16258	0.194729	0.167381
peg_1000_51	NM_006920.6(SCN1A):c.1146C>A (p.Asp382Glu)	SCN1A	Severe myoclonic epilepsy in infancy	TCATTAGTCGAAA	gCTTGTTTCGACTAATGACTC	TTTCCCAGAATTCCTGAG	CGCGGTTCTATCTAGTTACGCGTTAAACCAACTAGAA	TTTTTT	13	18	GTTTTAGAGCTAGAAATAGCAAGTTAAAATAAGGCTAGTCCGTTATCAACTTGAAAAAGTGGCACCGAGTCGGTGC	gCTTGTTTCGACTAATGACTCGTTTTAGAGCTAGAAATAGCAAGTTAAAATAAGGCTAGTCCGTTATCAACTTGAAAAAGTGGCACCGAGTCGGTGCTTTCCCAGAATTCCTGAGTCATTAGTCGAAACGCGGTTCTATCTAGTTACGCGTTAAACCAACTAGAATTTTTT					ACACTCTTTCCCTACACGACGCTCTTCCGATCTNNNNTTACCCCACTTGCAGCCAAT	TGGAGTTCAGACGTGTGCTCTTCCGATCTAGGGAACAGGTTTTGAGCCA	TTACCCCACTTGCAGCCAATGTCCAGAGGGATATATGTGTGTGAAAGCTGGTAGAAATCCCAATTATGGCTACACAAGCTTTGATACCTTCAGTTGGGCTTTTTTGTCCTTGTTTCGACTAATGACTCAGGACTTCTGGGAAAATCTTTATCAACTGGTGAGAACTAAAGAGCCACACTCTCCATTTAAGTAAAAGTATACAAGAAAACCAATTGAGTTATGAAATTAAAACCGGATGATAATATAGTAGAAAGAGCAGAACTTGAAACGAGACTTGAGTT	14.3068	14.8393	13.0609	15.8161	15.8624	16.7658	12.611	14.199	12.6973	0.0327761	0.0745857	0.0809979	0.0400408	0.0420846	0.0435382	0.0612516	0.0483165	0.0724675
peg_1000_52	NM_006920.6(SCN1A):c.3596C>A (p.Thr1199Lys)	SCN1A	Severe myoclonic epilepsy in infancy	AGTTGAACATAAC	gACCAGTTATGTTCAACTATT	AGAAGGAAGTGTTTCCGAAT	CGCGGTTCTATCTAGTTACGCGTTAAACCAACTAGAA	TTTTTT	13	20	GTTTTAGAGCTAGAAATAGCAAGTTAAAATAAGGCTAGTCCGTTATCAACTTGAAAAAGTGGCACCGAGTCGGTGC	gACCAGTTATGTTCAACTATTGTTTTAGAGCTAGAAATAGCAAGTTAAAATAAGGCTAGTCCGTTATCAACTTGAAAAAGTGGCACCGAGTCGGTGCAGAAGGAAGTGTTTCCGAATAGTTGAACATAACCGCGGTTCTATCTAGTTACGCGTTAAACCAACTAGAATTTTTT	gCAAGTGTTGTCAAATCAATG	GTTTTAGAGCTAGAAATAGCAAGTTAAAATAAGGCTAGTCCGTTATCAACTTGAAAAAGTGGCACCGAGTCGGTGC	TTTTTT	gCAAGTGTTGTCAAATCAATGGTTTTAGAGCTAGAAATAGCAAGTTAAAATAAGGCTAGTCCGTTATCAACTTGAAAAAGTGGCACCGAGTCGGTGCTTTTTT	ACACTCTTTCCCTACACGACGCTCTTCCGATCTNNNNTTTCAACACTTTCTGCAGGCT	TGGAGTTCAGACGTGTGCTCTTCCGATCTGGGCTACACTTTCTGGGCTA	TAAAAATGCATTGGATACTAAGACAATGAAACAAAGGATTAATAAGTCATCAGTATTAGAGTGTTCTAAAAATTAGTGCTGTATCACCTTTTCTTAATCTCACTCACCAGAGCACCACTACTAAGGAGAATCATGAAAACAATGAAGGTCTCAAACCAGTTATGTTCAACTATTCGGAAACACGTCCTTCTCAGGTTCCACCATTGTTTTCCTCTGCCTTCTTCCACATTGATTTGACAACACTTGAATCTTTGTACACAGCCTGCAGAAAGTGTTGAAA	2.2641	2.38706	2.59803	5.16558	4.41769	4.25982	3.77009	3.57354	3.92584	0.0288684	0.0397843	0.0218322	0.0163339	0.0557031	0.0187864	0.0292255	0.0139184	0.0412007
peg_1000_53	NM_006920.6(SCN1A):c.4300A>T (p.Arg1434Ter)	SCN1A	Early infantile epileptic encephalopathy	ATGTAAGTATTCC	gACAAGGAATACTTACATTTC	AGTTGATTCCTGAA	CGCGGTTCTATCTAGTTACGCGTTAAACCAACTAGAA	TTTTTT	13	14	GTTTTAGAGCTAGAAATAGCAAGTTAAAATAAGGCTAGTCCGTTATCAACTTGAAAAAGTGGCACCGAGTCGGTGC	gACAAGGAATACTTACATTTCGTTTTAGAGCTAGAAATAGCAAGTTAAAATAAGGCTAGTCCGTTATCAACTTGAAAAAGTGGCACCGAGTCGGTGCAGTTGATTCCTGAAATGTAAGTATTCCCGCGGTTCTATCTAGTTACGCGTTAAACCAACTAGAATTTTTT					ACACTCTTTCCCTACACGACGCTCTTCCGATCTNNNNACCTGTCACACTTTTTCCCAAA	TGGAGTTCAGACGTGTGCTCTTCCGATCTAGTTGGTTATCAAGGGGAGGA	ACCTGTCACACTTTTTCCCAAATATTTTAAATCAAGATAGAATCATTTCATTTGGTCGTTTATGCTTTATTCGATTAATTTTACCACCTGATCAATATTGTAAAAAGACTTAGAATACAAGGAATACTTACATTTCTGGAATCAACTGCTGCATACATTATATCCATCCATCCTTTGAATGTGGCCTATTAAGAAGGACATGCATGTTTTACTTTGGAGTAAAAATAATTTAGACCTGATGTTTAATAAATATTCTTACTGATATAATTTTCAAAAGGGAATATTTTTGAA	1.43553	1.98393	1.59974	1.80461	1.6464	1.33864	1.68681	1.38442	1.02579	0.0689744	0.00897706	0.0183352	0.00853242	0.0175616	0.00468055	0.0578035	0.00715461	0.0293083
peg_1000_54	NM_006920.6(SCN1A):c.3730G>C (p.Ala1244Pro)	SCN1A	Severe myoclonic epilepsy in infancy	TCGTCTTAATCGT	gAAAGACGATTAAGACGATGT	ACCTTGTCACCATATTCCAACA	CGCGGTTCTATCTAGTTACGCGTTAAACCAACTAGAA	TTTTTT	13	22	GTTTTAGAGCTAGAAATAGCAAGTTAAAATAAGGCTAGTCCGTTATCAACTTGAAAAAGTGGCACCGAGTCGGTGC	gAAAGACGATTAAGACGATGTGTTTTAGAGCTAGAAATAGCAAGTTAAAATAAGGCTAGTCCGTTATCAACTTGAAAAAGTGGCACCGAGTCGGTGCACCTTGTCACCATATTCCAACATCGTCTTAATCGTCGCGGTTCTATCTAGTTACGCGTTAAACCAACTAGAATTTTTT					ACACTCTTTCCCTACACGACGCTCTTCCGATCTNNNNCAACACCAGGCATTGGTGAAA	TGGAGTTCAGACGTGTGCTCTTCCGATCTACTACTGTTTCTCTGCCCTCCT	ACTACTGTTTCTCTGCCCTCCTATTCCAATGAAATGTCATATGCATATGATTAATTTTTTAAATAGCTTATGGAGTATAATTATTTTTGAAAGCTAATAATGTGTAACATTTTCTTTATAGGCATTTGAAGATATATATATTGATCAGCGAAAGACGATTAAGACGATGTTGGAATATGCTGACAAGGTTTTCACTTACATTTTCATTCTGGAAATGCTTCTAAAATGGGTGGCATATGGCTATCAAACATATTTCACCAATGCCTGGTGTTG	8.42319	7.78804	8.14207	7.37661	7.51318	7.57539	5.65947	5.17193	5.68784	0.0295136	0.025143	0.0897666	0.20646	0.0566375	0.0600269	0.079936	0.168421	0.131917
peg_1000_55	NM_006920.6(SCN1A):c.2767A>G (p.Met923Val)	SCN1A	Early infantile epileptic encephalopathy	TGGGAGTTGACAA	GTGATTGTCAACTCCCACGC	TCATTCACGTGCCAGCG	CGCGGTTCTATCTAGTTACGCGTTAAACCAACTAGAA	TTTTTT	13	17	GTTTTAGAGCTAGAAATAGCAAGTTAAAATAAGGCTAGTCCGTTATCAACTTGAAAAAGTGGCACCGAGTCGGTGC	GTGATTGTCAACTCCCACGCGTTTTAGAGCTAGAAATAGCAAGTTAAAATAAGGCTAGTCCGTTATCAACTTGAAAAAGTGGCACCGAGTCGGTGCTCATTCACGTGCCAGCGTGGGAGTTGACAACGCGGTTCTATCTAGTTACGCGTTAAACCAACTAGAATTTTTT					ACACTCTTTCCCTACACGACGCTCTTCCGATCTNNNNGGCACATGGCTTGACCAGCAAC	TGGAGTTCAGACGTGTGCTCTTCCGATCTTGGGGGCTCTGGGAAATTTAACCC	TGGGGGCTCTGGGAAATTTAACCCTCGTCTTGGCCATCATCGTCTTCATTTTTGCCGTGGTCGGCATGCAGCTCTTTGGTAAAAGCTACAAAGATTGTGTCTGCAAGATCGCCAGTGATTGTCAACTCCCACGCTGGCACATGAATGACTTCTTCCACTCCTTCCTGATTGTGTTCCGCGTGCTGTGTGGGGAGTGGATAGAGACCATGTGGGACTGTATGGAGGTTGCTGGTCAAGCCATGTGCC	25.1354	27.1954	25.2168	31.2743	29.7875	32.3967	26.4112	28.1291	28.7406	0.252834	0.224755	0.296286	0.378366	0.326761	0.381074	0.394606	0.404897	0.276494
peg_1000_56	NM_006920.6(SCN1A):c.2915T>A (p.Val972Asp)	SCN1A	Early infantile epileptic encephalopathy	TCTCTTTCTGGCC	GCAAGGCCAGAAAGAGATTC	TTTAAGGACCTGAA	CGCGGTTCTATCTAGTTACGCGTTAAACCAACTAGAA	TTTTTT	13	14	GTTTTAGAGCTAGAAATAGCAAGTTAAAATAAGGCTAGTCCGTTATCAACTTGAAAAAGTGGCACCGAGTCGGTGC	GCAAGGCCAGAAAGAGATTCGTTTTAGAGCTAGAAATAGCAAGTTAAAATAAGGCTAGTCCGTTATCAACTTGAAAAAGTGGCACCGAGTCGGTGCTTTAAGGACCTGAATCTCTTTCTGGCCCGCGGTTCTATCTAGTTACGCGTTAAACCAACTAGAATTTTTT					ACACTCTTTCCCTACACGACGCTCTTCCGATCTNNNNCCTTTGTGCATCCTATCCACAGC	TGGAGTTCAGACGTGTGCTCTTCCGATCTTGGTGTTTCCTTCTCATCAAGTTT	CCTTTGTGCATCCTATCCACAGCAATTTGGAGATTATTCATTTCATTATCATCATCAGTGGCTGCAAGGTTGTCTGCACTAAATGAGCTCAGAAGCAAGGCCAGAAAGAGATTCAGGACCTTAAAAACAACAAAAACATGATTATAATTTTACACCAATGTAGGGAAGAGCAGATTACAATCACTTATTCTTTCTTTTAAGTGTGGAAAAAACTCTAAGTTCTAAAACTTGATGAGAAGGAAACACCA	5.77004	6.7246	5.85332	7.83362	7.0238	7.82574	6.07274	6.06419	8.75166	0.0697496	0.106332	0.0518211	0.035329	0.0443396	0.0210118	0.0599729	0.0808558	0.0865513
peg_1000_57	NM_006920.6(SCN1A):c.826A>C (p.Lys276Gln)	SCN1A	Severe myoclonic epilepsy in infancy	GTTGCCCATGAAC	gAGCTGTTCATGGGCAACCTG	ATTGATTCCTCAG	CGCGGTTCTATCTAGTTACGCGTTAAACCAACTAGAA	TTTTTT	13	13	GTTTTAGAGCTAGAAATAGCAAGTTAAAATAAGGCTAGTCCGTTATCAACTTGAAAAAGTGGCACCGAGTCGGTGC	gAGCTGTTCATGGGCAACCTGGTTTTAGAGCTAGAAATAGCAAGTTAAAATAAGGCTAGTCCGTTATCAACTTGAAAAAGTGGCACCGAGTCGGTGCATTGATTCCTCAGGTTGCCCATGAACCGCGGTTCTATCTAGTTACGCGTTAAACCAACTAGAATTTTTT					ACACTCTTTCCCTACACGACGCTCTTCCGATCTNNNNCAGTCAAACTCAAAGACAGTTTCAT	TGGAGTTCAGACGTGTGCTCTTCCGATCTGAAAACCATTGTGGGAGCCCT	GAAAACCATTGTGGGAGCCCTGATCCAGTCTGTGAAGAAGCTCTCAGATGTAATGATCCTGACTGTGTTCTGTCTGAGCGTATTTGCTCTAATTGGGCTGCAGCTGTTCATGGGCAACCTGAGGAATAAATGTATACAATGGCCTCCCACCAATGCTTCCTTGGAGGAACATAGTATAGAAAAGAATATAACTGTGAATTATAATGGTACACTTATAAATGAAACTGTCTTTGAGTTTGACTG	37.4187	35.2969	36.8899	22.2306	21.7512	21.9481	21.3917	22.6808	21.8841	0.0885046	0.0816935	0.0623717	0.0211201	0.112954	0.0968872	0.138722	0.0935755	0.0818893
peg_1000_58	NM_006920.6(SCN1A):c.1442_1445del (p.Asp481fs)	SCN1A	Severe myoclonic epilepsy in infancy	TGCTGCACTGGGC	GAGAGCCCAGTGCAGCAGGC	AGATGAGCTGTCTGCCTGCC	CGCGGTTCTATCTAGTTACGCGTTAAACCAACTAGAA	TTTTTT	13	20	GTTTTAGAGCTAGAAATAGCAAGTTAAAATAAGGCTAGTCCGTTATCAACTTGAAAAAGTGGCACCGAGTCGGTGC	GAGAGCCCAGTGCAGCAGGCGTTTTAGAGCTAGAAATAGCAAGTTAAAATAAGGCTAGTCCGTTATCAACTTGAAAAAGTGGCACCGAGTCGGTGCAGATGAGCTGTCTGCCTGCCTGCTGCACTGGGCCGCGGTTCTATCTAGTTACGCGTTAAACCAACTAGAATTTTTT					ACACTCTTTCCCTACACGACGCTCTTCCGATCTNNNNAAGCCATGCAAATACTTCAGCC	TGGAGTTCAGACGTGTGCTCTTCCGATCTACTCAGCAGTGCCATACCTG	AAGCCATGCAAATACTTCAGCCCTTTCAAAGAAAGATACAGTCTCTTCAGGTGCTATGTTAAAATCATTTCTCTTCAATATAGCAGGCAGCAACGGCAACTGCCTCAGAACATTCCAGAGAGCCCAGTGCAGCAGGCAGGCTCTCAGACAGCTCATCTGAAGCCTCTAAGTTGAGTTCCAAGAGTGCTAAGGAAAGAAGAAATCGGAGGAAGAAAAGAAAACAGAAAGAGCAGTCTGGTGGGGAAGAGAAAGATGAGGATGAATTCCAAAAATCTGAATCTGAGGACAGCATCAGGAGGAAAGGTTTTCGCTTCTCCATTGAAGGGAACCGATTGACATATGAAAAGAGGTACTCCTCCCCACACCAGGTATGGCACTGCTGAGT	13.6431	14.6616	14.393	16.2734	15.3489	15.1934	13.184	14.6403	14.1544	0.323956	0.126673	0.462012	0.189709	0.100254	0.154097	0.461035	0.3485	0.12234
peg_1000_59	NM_007126.5(VCP):c.464G>A (p.Arg155His)	VCP	Amyotrophic lateral sclerosis 14 without frontotemporal dementia;Amyotrophic lateral sclerosis 14, with or without frontotemporal dementia;Inclusion body myopathy with early-onset paget disease and frontotemporal dementia;Inclusion body myopathy with early-onset paget disease and frontotemporal dementia;not provided	ACAAGAAAAATGT	GGAGACATTTTTCTTGTCCG	CCCACCATGG	CGCGGTTCTATCTAGTTACGCGTTAAACCAACTAGAA	TTTTTT	13	10	GTTTTAGAGCTAGAAATAGCAAGTTAAAATAAGGCTAGTCCGTTATCAACTTGAAAAAGTGGCACCGAGTCGGTGC	GGAGACATTTTTCTTGTCCGGTTTTAGAGCTAGAAATAGCAAGTTAAAATAAGGCTAGTCCGTTATCAACTTGAAAAAGTGGCACCGAGTCGGTGCCCCACCATGGACAAGAAAAATGTCGCGGTTCTATCTAGTTACGCGTTAAACCAACTAGAATTTTTT					ACACTCTTTCCCTACACGACGCTCTTCCGATCTNNNNTGATAGGCTCCCCTTCGCAGT	TGGAGTTCAGACGTGTGCTCTTCCGATCTAGCTTGGCATTTTGACCCCAGG	AGCTTGGCATTTTGACCCCAGGGTCTGATGAGTTCTCACTTTGTCTTGTAGTTGACACCTCTAACTGTGCTTGTACTGTTTGCTCTCGCAGGAGACATTTTTCTTGTCCGTGGTGGGATGCGTGCTGTGGAGTTCAAAGTGGTGGAAACAGATCCTAGCCCTTATTGCATTGTTGCTCCAGACACAGTGATCCACTGCGAAGGGGAGCCTATCA	1.48429	2.06651	1.69399	1.70361	1.87349	1.9503	1.41083	1.40089	1.62954	0.1974	0.155815	0.0733551	0.10745	0.115728	0.076417	0.127222	0.182296	0.1849
peg_1000_60	NM_000027.4(AGA):c.488G>C (p.Cys163Ser)	AGA	Aspartylglucosaminuria;Aspartylglucosaminuria, finnish type	AAATTATTGGAGG	gATACCCTCCAATAATTTGGC	CGGAATTCCCAGCC	CGCGGTTCTATCTAGTTACGCGTTAAACCAACTAGAA	TTTTTT	13	14	GTTTTAGAGCTAGAAATAGCAAGTTAAAATAAGGCTAGTCCGTTATCAACTTGAAAAAGTGGCACCGAGTCGGTGC	gATACCCTCCAATAATTTGGCGTTTTAGAGCTAGAAATAGCAAGTTAAAATAAGGCTAGTCCGTTATCAACTTGAAAAAGTGGCACCGAGTCGGTGCCGGAATTCCCAGCCAAATTATTGGAGGCGCGGTTCTATCTAGTTACGCGTTAAACCAACTAGAATTTTTT	gCTCAAGCTCTTCATTCAGAT	GTTTTAGAGCTAGAAATAGCAAGTTAAAATAAGGCTAGTCCGTTATCAACTTGAAAAAGTGGCACCGAGTCGGTGC	TTTTTT	gCTCAAGCTCTTCATTCAGATGTTTTAGAGCTAGAAATAGCAAGTTAAAATAAGGCTAGTCCGTTATCAACTTGAAAAAGTGGCACCGAGTCGGTGCTTTTTT	ACACTCTTTCCCTACACGACGCTCTTCCGATCTNNNNTTTTCCAATCTCCAGCCACCA	TGGAGTTCAGACGTGTGCTCTTCCGATCTGCTGGATATGCACCCAATGC	TAAAACCACTAGTTCTAATGTACAGCCAGGATGCTAACCAGTACCCTGGACAACAGGCAGGCAACACTGAGCAGAAAGGATGTCACTGAATATTTTCAATTAACTTATTTTTTTAAATTAAATGTGTGCATACCCTCCAATAATTTGGCTGGCAATTCCGAGCAAGCCAATCTGAATGAAGAGCTTGAGAAGCAGTGGTAGATAAGTCTTCATTGATAAACCCCATACTTTGAGCAAATGTGGTGGCTGGAGATTGGAAAA	3.21365	2.94688	3.0027	7.09696	5.28054	5.76111	7.26844	8.58506	7.38858	0.00919498	0.0172332	0.100762	0.0580359	0.035233	0.0190136	0.146123	0.120143	0.115657	7.34518	7.42146	7.81081	13.1213	14.1071	13.7492	15.3248	15.9796	13.9094	0.162437	0.139776	0.175734
peg_1000_61	NM_000022.4(ADA):c.911T>G (p.Leu304Arg)	ADA	Severe combined immunodeficiency due to ADA deficiency	TGGACTTGAAGAT	GCTCATCTTCAAGTCCACCC	AGTGTCCCGGG	CGCGGTTCTATCTAGTTACGCGTTAAACCAACTAGAA	TTTTTT	13	11	GTTTTAGAGCTAGAAATAGCAAGTTAAAATAAGGCTAGTCCGTTATCAACTTGAAAAAGTGGCACCGAGTCGGTGC	GCTCATCTTCAAGTCCACCCGTTTTAGAGCTAGAAATAGCAAGTTAAAATAAGGCTAGTCCGTTATCAACTTGAAAAAGTGGCACCGAGTCGGTGCAGTGTCCCGGGTGGACTTGAAGATCGCGGTTCTATCTAGTTACGCGTTAAACCAACTAGAATTTTTT					ACACTCTTTCCCTACACGACGCTCTTCCGATCTNNNNCCCAAACCCGAGTCAAGGCCA	TGGAGTTCAGACGTGTGCTCTTCCGATCTGCGGGTGAACGTCAATGTGTT	GCGGGTGAACGTCAATGTGTTCTGACTATTTATGTAAGAGTAAAAGGAGGCTGATTCTCTCCTCCTCCCTCTTCTGCAGGCTCAAAAATGACCAGGCTAACTACTCGCTCAACACAGATGACCCGCTCATCTTCAAGTCCACCCTGGACACTGATTACCAGATGACCAAACGGGACATGGGCTTTACTGAAGAGGAGTTTAAAAGGCTGGTGAGTGGGTGTGAGCCATACTGGCCTTGACTCGGGTTTGGG	16.2314	17.4263	17.1922	23.2193	22.7195	21.6376	20.8016	20.3027	19.3076	0.363466	0.372421	0.257867	0.713319	0.745055	0.5815	1.0226	1.01954	0.80355
peg_1000_62	NM_000404.4(GLB1):c.1445G>A (p.Arg482His)	GLB1	GM1 gangliosidosis;GM1 gangliosidosis type 2;Gangliosidosis GM1 type 3;Infantile GM1 gangliosidosis;Infantile GM1 gangliosidosis;Mucopolysaccharidosis, MPS-IV-B;Mucopolysaccharidosis, MPS-IV-B;not provided	TTCTCTACCAGAA	GACCTTCTGGTAGAGAACAT	ATAGTTCACATGTCCCATG	CGCGGTTCTATCTAGTTACGCGTTAAACCAACTAGAA	TTTTTT	13	19	GTTTTAGAGCTAGAAATAGCAAGTTAAAATAAGGCTAGTCCGTTATCAACTTGAAAAAGTGGCACCGAGTCGGTGC	GACCTTCTGGTAGAGAACATGTTTTAGAGCTAGAAATAGCAAGTTAAAATAAGGCTAGTCCGTTATCAACTTGAAAAAGTGGCACCGAGTCGGTGCATAGTTCACATGTCCCATGTTCTCTACCAGAACGCGGTTCTATCTAGTTACGCGTTAAACCAACTAGAATTTTTT					ACACTCTTTCCCTACACGACGCTCTTCCGATCTNNNNGCCACTGTACTGGGCTTCAACTTCT	TGGAGTTCAGACGTGTGCTCTTCCGATCTCTTGAACCCCACAGATCCCCCAG	CTTGAACCCCACAGATCCCCCAGGGAGTCCTTGAGCGAAACAATGTGATCACTCTGAACATAACAGGGAAAGCTGGAGCCACTCTGGACCTTCTGGTAGAGAACATGGGACGTGTGAACTATGGTGCATATATCAACGATTTTAAGGTAGGACAAACCACACTGTCAAGACTAAGGTTTAAGGGGTGACAACTTAGAAGTTGAAGCCCAGTACAGTGGC	10.3376	10.3356	9.78932	16.3367	15.7047	14.2772	13.3239	12.9226	14.0211	0.0707158	0.0171668	0.0659213	0.0759436	0.0654305	0.0583779	0.0960335	0.132226	0.0494123
peg_1000_63	NM_018297.4(NGLY1):c.1370dup (p.Arg458fs)	NGLY1	Congenital disorder of deglycosylation	TTCTCCAGGTTTA	gCCCCTAAACCTGGAGAACTT	TATTCTTCCCCCCAAG	CGCGGTTCTATCTAGTTACGCGTTAAACCAACTAGAA	TTTTTT	13	16	GTTTTAGAGCTAGAAATAGCAAGTTAAAATAAGGCTAGTCCGTTATCAACTTGAAAAAGTGGCACCGAGTCGGTGC	gCCCCTAAACCTGGAGAACTTGTTTTAGAGCTAGAAATAGCAAGTTAAAATAAGGCTAGTCCGTTATCAACTTGAAAAAGTGGCACCGAGTCGGTGCTATTCTTCCCCCCAAGTTCTCCAGGTTTACGCGGTTCTATCTAGTTACGCGTTAAACCAACTAGAATTTTTT					ACACTCTTTCCCTACACGACGCTCTTCCGATCTNNNNTCATAGTCAATGCAGTTGGAGGA	TGGAGTTCAGACGTGTGCTCTTCCGATCTAGAGATGGACCTATACATTCCCCT	AGAGATGGACCTATACATTCCCCTAATCTTAACAACTTTTTTAAAAAACATGAATTACAGAGGCAACTGTTTTTGTCAGAAAACAGAAGGAAAGAACTTCTCCAGAGGATAATTGTGGAGCTTGTTGAATTTATATCTCCCAAAACCCCTAAACCTGGAGAACTTGGGGGAAGAATATCTGGGTCAGTGGCTTGGAGAGTAGCCCGAGGTGAAATGGGTCTACAGGTATTTAATTCATTCTAGCATGATGATCCTTTTACTTTCCTGCTTCATATACTATGCTCTTCCTATACTATCCTCCAACTGCATTGACTATGA	4.63593	5.96433	5.3234	7.24538	6.29902	6.99104	6.12856	6.14374	6.06052	0.0724365	0.0969415	0.0852328	0.0872301	0.066369	0.0543089	0.0593278	0.0675392	0.0748898
peg_1000_64	NM_000382.3(ALDH3A2):c.943C>T (p.Pro315Ser)	ALDH3A2	Sj√É¬∂gren-Larsson syndrome;not provided	CAGTACTTACCGA	gAACATCGGTAAGTACTGTTG	GCCTCAA	CGCGGTTCTATCTAGTTACGCGTTAAACCAACTAGAA	TTTTTT	13	7	GTTTTAGAGCTAGAAATAGCAAGTTAAAATAAGGCTAGTCCGTTATCAACTTGAAAAAGTGGCACCGAGTCGGTGC	gAACATCGGTAAGTACTGTTGGTTTTAGAGCTAGAAATAGCAAGTTAAAATAAGGCTAGTCCGTTATCAACTTGAAAAAGTGGCACCGAGTCGGTGCGCCTCAACAGTACTTACCGACGCGGTTCTATCTAGTTACGCGTTAAACCAACTAGAATTTTTT					ACACTCTTTCCCTACACGACGCTCTTCCGATCTNNNNGGGTGGGAGAGGGAAAGGCA	TGGAGTTCAGACGTGTGCTCTTCCGATCTAGCCAGAGGCTTTTCACGTTCA	AGCCAGAGGCTTTTCACGTTCATTTATGAAATTTATGGCCTCATCTACATTTTTCACAGGCACTATTGGAAGAATTGGTCCAAAAATTTCTTCTTGCATCACCTTGGTTTTAGGATCAACATCGGTAAGTACTGTTGGGGCTAAAAAGAAAATAAACAAAATGAAAATGCTTATTAGACAAAAATGCACAACTCTCATATTACATCTCTTTCATTGGGTCACTTATCCATGCCTTTCCCTCTCCCACCC	8.77388	8.18392	7.68299	10.167	10.0655	10.1263	9.28301	9.31884	8.40627	0.725953	0.707252	0.800469	0.71223	0.46425	0.568042	0.658744	0.616555	0.619807
peg_1000_65	NM_000709.4(BCKDHA):c.1312T>A (p.Tyr438Asn)	BCKDHA	Maple syrup urine disease;Maple syrup urine disease type 1A;not provided	GGATCACTTCGAT	gACTTATCGAAGTGATCCAGT	CGGGGAGCACAACCCACT	CGCGGTTCTATCTAGTTACGCGTTAAACCAACTAGAA	TTTTTT	13	18	GTTTTAGAGCTAGAAATAGCAAGTTAAAATAAGGCTAGTCCGTTATCAACTTGAAAAAGTGGCACCGAGTCGGTGC	gACTTATCGAAGTGATCCAGTGTTTTAGAGCTAGAAATAGCAAGTTAAAATAAGGCTAGTCCGTTATCAACTTGAAAAAGTGGCACCGAGTCGGTGCCGGGGAGCACAACCCACTGGATCACTTCGATCGCGGTTCTATCTAGTTACGCGTTAAACCAACTAGAATTTTTT					ACACTCTTTCCCTACACGACGCTCTTCCGATCTNNNNGGCCGAGCGGAAGCCCAAAC	TGGAGTTCAGACGTGTGCTCTTCCGATCTGTCCCCCTGCTCCCCTTAGAGT	GTCCCCCTGCTCCCCTTAGAGTGGGGCTACCTCTCGGGGTAGCTGAGGATGGGTGGGGGTGGGCTGAGCAGGTCTCACTTATCGAAGTGATCCAGTGGGTAGTGCTCCCCGTAGGTCTGCAGGTGGCGGGCCAGAGACTCCTGCTGCTTGCGGAGCTGGGCGGGCATCTCCTGATACACGTCTGAGAAGAGTAGGTTGGGGTTGGGTTTGGGCTTCCGCTCGGCC	22.0592	22.7326	23.2815	26.0624	28.8031	27.0583	22.5292	23.0809	23.0149	2.09275	2.11608	2.14431	3.15608	2.92281	2.79014	4.62488	4.70821	4.01062
peg_1000_66	NM_018297.4(NGLY1):c.1201A>T (p.Arg401Ter)	NGLY1	Congenital disorder of deglycosylation;not provided	CATGTTTGCAGGA	gATATTCCTGCAAACATGAAG	TTCAGGCAATCACCTCTT	CGCGGTTCTATCTAGTTACGCGTTAAACCAACTAGAA	TTTTTT	13	18	GTTTTAGAGCTAGAAATAGCAAGTTAAAATAAGGCTAGTCCGTTATCAACTTGAAAAAGTGGCACCGAGTCGGTGC	gATATTCCTGCAAACATGAAGGTTTTAGAGCTAGAAATAGCAAGTTAAAATAAGGCTAGTCCGTTATCAACTTGAAAAAGTGGCACCGAGTCGGTGCTTCAGGCAATCACCTCTTCATGTTTGCAGGACGCGGTTCTATCTAGTTACGCGTTAAACCAACTAGAATTTTTT					ACACTCTTTCCCTACACGACGCTCTTCCGATCTNNNNGATAGCCACACCATACCTGCT	TGGAGTTCAGACGTGTGCTCTTCCGATCTAAAGGTTGATGGTTGTAATCTTGTT	AAAGGTTGATGGTTGTAATCTTGTTAAGTATTTGTATTCTGTTATTTGTTTCAGGTAGTTGATGTCACTTGGCGATATTCCTGCAAACATGAAGAGGTGATTGCCAGAAGAACTAAGGTTAAAGAAGCATTACTTCGAGACACTATTAATGGGCTTAATAAGCAGGTATGGTGTGGCTATC	2.74771	2.79579	2.20908	2.44499	2.6288	2.26133	3.37294	3.20634	3.22076	0.0575652	0.0365401	0.0173261	0.0273975	0.0260924	0.0228016	0.0402225	0.0698342	0.0579869
peg_1000_67	NM_000271.5(NPC1):c.2621A>T (p.Asp874Val)	NPC1	Niemann-Pick disease type C1;Niemann-Pick disease, type C;not provided	AGGAGTCCTGAAA	gTTTCTTTCAGGACTCCTACA	GAAATAAACCACCATGT	CGCGGTTCTATCTAGTTACGCGTTAAACCAACTAGAA	TTTTTT	13	17	GTTTTAGAGCTAGAAATAGCAAGTTAAAATAAGGCTAGTCCGTTATCAACTTGAAAAAGTGGCACCGAGTCGGTGC	gTTTCTTTCAGGACTCCTACAGTTTTAGAGCTAGAAATAGCAAGTTAAAATAAGGCTAGTCCGTTATCAACTTGAAAAAGTGGCACCGAGTCGGTGCGAAATAAACCACCATGTAGGAGTCCTGAAACGCGGTTCTATCTAGTTACGCGTTAAACCAACTAGAATTTTTT					ACACTCTTTCCCTACACGACGCTCTTCCGATCTNNNNATGCCGCCGCACACCATGTTC	TGGAGTTCAGACGTGTGCTCTTCCGATCTGAGGCATCTCAGCCAGGAACCTC	GAGGCATCTCAGCCAGGAACCTCCTGGCACCCTCTTATTCTCCATGATCCTCGCCTTGCTTAGTTACTATCAGAGTGTTCACACTCTCTCCTATTCTTTTATCTTTCTTTCAGGACTCCTACATGGTGGATTATTTCAAATCCATCAGTCAGTACCTGCATGCGGGTCCGCCTGTGTACTTTGTCCTGGAGGAAGGGCACGACTACACTTCTTCCAAGGGGCAGAACATGGTGTGCGGCGGCAT	6.10873	6.3843	5.36043	8.3783	7.04072	6.93372	5.70423	5.73023	6.06203	0.0371226	0.0437512	0.0483928	0.0501195	0.0705887	0.035926	0.0410066	0.0756883	0.0469925
peg_1000_68	NM_000271.5(NPC1):c.3182T>C (p.Ile1061Thr)	NPC1	Inborn genetic diseases;Niemann-Pick disease type C1;Niemann-Pick disease, type C;not provided	ATGTCACCGAAAC	gCATGGTTTCGGTGACATTAC	AGAAAGCCCGACTTACAGCCAGTA	CGCGGTTCTATCTAGTTACGCGTTAAACCAACTAGAA	TTTTTT	13	24	GTTTTAGAGCTAGAAATAGCAAGTTAAAATAAGGCTAGTCCGTTATCAACTTGAAAAAGTGGCACCGAGTCGGTGC	gCATGGTTTCGGTGACATTACGTTTTAGAGCTAGAAATAGCAAGTTAAAATAAGGCTAGTCCGTTATCAACTTGAAAAAGTGGCACCGAGTCGGTGCAGAAAGCCCGACTTACAGCCAGTAATGTCACCGAAACCGCGGTTCTATCTAGTTACGCGTTAAACCAACTAGAATTTTTT					ACACTCTTTCCCTACACGACGCTCTTCCGATCTNNNNGCCAAGGGAACCCTCCCCAC	TGGAGTTCAGACGTGTGCTCTTCCGATCTCCATGGCACCAGGGTCGGAG	GCCAAGGGAACCCTCCCCACTCCCACCCAGTGTAGGCCCTTTGCTGGGTAAACCCCATTGAAAAAGGGCAGGCTTTACCTGTAAGGAAATACTCGGTAGGCACTGCCGTTAATGCCCATGGTTTCGGTGACATTACTGGCTATAAGTCGGGCTTTCTTCAGAGCGTCAATAAAGTCAGCAGAGGTCTGCAGCACGGTGTGGTAGGTCATGAAGTACGTGGCTCCGACCCTGGTGCCATGG	4.18378	3.68335	4.47074	4.44717	4.24371	4.15143	3.69251	4.44067	3.85811	0.0490022	0.0517188	0.0414264	0.0603607	0.0389895	0.0481674	0.0890736	0.0388271	0.0902286
peg_1000_69	NM_000303.3(PMM2):c.647A>T (p.Asn216Ile)	PMM2	Carbohydrate-deficient glycoprotein syndrome type I;not provided	TGGAAAGACACGA	gTACTTCGTGTCTTTCCAGGG	ATGGTCAATGCCACCC	CGCGGTTCTATCTAGTTACGCGTTAAACCAACTAGAA	TTTTTT	13	16	GTTTTAGAGCTAGAAATAGCAAGTTAAAATAAGGCTAGTCCGTTATCAACTTGAAAAAGTGGCACCGAGTCGGTGC	gTACTTCGTGTCTTTCCAGGGGTTTTAGAGCTAGAAATAGCAAGTTAAAATAAGGCTAGTCCGTTATCAACTTGAAAAAGTGGCACCGAGTCGGTGCATGGTCAATGCCACCCTGGAAAGACACGACGCGGTTCTATCTAGTTACGCGTTAAACCAACTAGAATTTTTT					ACACTCTTTCCCTACACGACGCTCTTCCGATCTNNNNTGAAGAAACTCTCCCTGCCCAGT	TGGAGTTCAGACGTGTGCTCTTCCGATCTTCCCGCTCCCACGTTAGGAGAA	TGAAGAAACTCTCCCTGCCCAGTTAAATCTTGTTTTTTGGGTACTTTTGGACTCCAGGGTCACATCAGCAATGGCCCGGGACAGACGAGGGGGAGCCTTCATCTGTACTTCGTGTCTTTCCAGGGTGGCAATGACCATGAGATCTTCACAGACCCCAGAACCATGGGCTACTCCGTGACAGCGCCTGAGGACACGCGCAGGATCTGTGAACTGCTGTTCTCCTAACGTGGGAGCGGGA	14.5579	15.9913	13.9053	17.6313	18.4601	17.1575	15.6833	14.0045	14.8152	0.112901	0.192513	0.082342	0.134484	0.0755365	0.0333096	0.16571	0.11534	0.129958
peg_1000_70	NM_001083962.2(TCF4):c.520C>T (p.Arg174Ter)	TCF4	Intellectual disability;Pitt-Hopkins syndrome;not provided	GGTTTGCCATCTT	gACTGAAGATGGCAAACCTGG	AAAGAAAGTTTGAAAAGTTCCTCCA	CGCGGTTCTATCTAGTTACGCGTTAAACCAACTAGAA	TTTTTT	13	25	GTTTTAGAGCTAGAAATAGCAAGTTAAAATAAGGCTAGTCCGTTATCAACTTGAAAAAGTGGCACCGAGTCGGTGC	gACTGAAGATGGCAAACCTGGGTTTTAGAGCTAGAAATAGCAAGTTAAAATAAGGCTAGTCCGTTATCAACTTGAAAAAGTGGCACCGAGTCGGTGCAAAGAAAGTTTGAAAAGTTCCTCCAGGTTTGCCATCTTCGCGGTTCTATCTAGTTACGCGTTAAACCAACTAGAATTTTTT					ACACTCTTTCCCTACACGACGCTCTTCCGATCTNNNNGGGCGCATGGAAACTCATTTA	TGGAGTTCAGACGTGTGCTCTTCCGATCTGAAGTCTTTGTGGTTTAACCTATCT	GGGCGCATGGAAACTCATTTACTTCTATCTCCTTCCCATCAATACAAAACAGAACAAAATAAGCAATATACAAAGCAGAAACAAGCAGTACTTACTGAAGATGGCAAACCTGGAGGAACTTTTCGAACTTTCTTTGTCTGTACCTCTGAAAGAAAATGAAGATGCTTTCAGCTCCCAAATGCCCATTTTCCTAACTAAGATAGGTTAAACCACAAAGACTTC	18.7658	19.2305	18.0931	22.1245	22.7377	20.5642	20.7896	20.8648	20.924	0.889887	0.722902	1.06064	1.42993	1.42	1.18914	1.0725	1.66805	1.21058
peg_1000_71	NM_000400.3(ERCC2):c.1381C>G (p.Leu461Val)	ERCC2	Trichothiodystrophy 1, photosensitive;Xeroderma pigmentosum, group D;not specified	GACATCTACCCCA	gATCTTGGGGTAGATGTCCAG	ACAGACAGTGTCCCCGCTG	CGCGGTTCTATCTAGTTACGCGTTAAACCAACTAGAA	TTTTTT	13	19	GTTTTAGAGCTAGAAATAGCAAGTTAAAATAAGGCTAGTCCGTTATCAACTTGAAAAAGTGGCACCGAGTCGGTGC	gATCTTGGGGTAGATGTCCAGGTTTTAGAGCTAGAAATAGCAAGTTAAAATAAGGCTAGTCCGTTATCAACTTGAAAAAGTGGCACCGAGTCGGTGCACAGACAGTGTCCCCGCTGGACATCTACCCCACGCGGTTCTATCTAGTTACGCGTTAAACCAACTAGAATTTTTT					ACACTCTTTCCCTACACGACGCTCTTCCGATCTNNNNCCCAGCCCTAGCCTCTCCCA	TGGAGTTCAGACGTGTGCTCTTCCGATCTCCCCGTCCCCTCCTAGTCCC	CCCAGCCCTAGCCTCTCCCACTCACCATAGGGCAGAGGCAGACCCGTGCCAGCGTCATGGTGAAGGTTGCCATGGTGACGGGGTGGAAGTCCAGGATCTTGGGGTAGATGTCCAGCGGGGACAGTGTCTGTGGCGGGACAGTGGGAGGGATCTCAGCAGGACTGGGCAGGGACCAGGAGGCCCATGGAGGGAGGTCAGGGACTAGGAGGGGACGGGG	25.9918	27.6137	26.0174	35.3035	32.2998	33.7093	31.5444	30.606	31.9284	0.195212	0.0957299	0.100232	0.141176	0.0419006	0.244418	0.364495	0.145243	0.148653
peg_1000_72	NM_000166.6(GJB1):c.415G>A (p.Val139Met)	GJB1	Charcot-Marie-Tooth Neuropathy X;Charcot-Marie-Tooth disease;X-linked hereditary motor and sensory neuropathy	GTTGTTTGAGGCC	gAGACGGCCTCAAACAACAGC	AGCATGGTGTTCCGGCT	CGCGGTTCTATCTAGTTACGCGTTAAACCAACTAGAA	TTTTTT	13	17	GTTTTAGAGCTAGAAATAGCAAGTTAAAATAAGGCTAGTCCGTTATCAACTTGAAAAAGTGGCACCGAGTCGGTGC	gAGACGGCCTCAAACAACAGCGTTTTAGAGCTAGAAATAGCAAGTTAAAATAAGGCTAGTCCGTTATCAACTTGAAAAAGTGGCACCGAGTCGGTGCAGCATGGTGTTCCGGCTGTTGTTTGAGGCCCGCGGTTCTATCTAGTTACGCGTTAAACCAACTAGAATTTTTT					ACACTCTTTCCCTACACGACGCTCTTCCGATCTNNNNAGAAAATGCTACGGCTTGAGGGC	TGGAGTTCAGACGTGTGCTCTTCCGATCTGACGGTTTTCTCGGTGGGGCG	GACGGTTTTCTCGGTGGGGCGGGACACGAAGCAGTCCACTGTGTTGGGGCAGGGGTAGACGTCGCACTTGACCAGCCGCACCATGGCATAGCCAGGGTAGAGCAGATAAAAGACATACATGAAGACGGCCTCAAACAACAGCCGGAACACCACGCTGATGACATAGGTCCACCACAGTGTCCCTGAGATGTGGACCTTGTGCCTCTTCACCTCCTCCAGGTGTAGGGGGTCCCCATGGCCCTCAAGCCGTAGCATTTTCT	9.14947	9.68477	9.76646	12.5115	12.0976	13.5235	12.0562	12.2586	12.3985	0.102611	0.115229	0.0780766	0.0892831	0.110098	0.107709	0.115987	0.206422	0.106064
peg_1000_73	NM_024312.5(GNPTAB):c.136C>T (p.Arg46Ter)	GNPTAB	I cell disease;I cell disease;Pseudo-Hurler polydystrophy;not provided	CAGAACCACCTAG	gTGTTCTAGGTGGTTCTGGAA	TGATCTCAGCTCCATTC	CGCGGTTCTATCTAGTTACGCGTTAAACCAACTAGAA	TTTTTT	13	17	GTTTTAGAGCTAGAAATAGCAAGTTAAAATAAGGCTAGTCCGTTATCAACTTGAAAAAGTGGCACCGAGTCGGTGC	gTGTTCTAGGTGGTTCTGGAAGTTTTAGAGCTAGAAATAGCAAGTTAAAATAAGGCTAGTCCGTTATCAACTTGAAAAAGTGGCACCGAGTCGGTGCTGATCTCAGCTCCATTCCAGAACCACCTAGCGCGGTTCTATCTAGTTACGCGTTAAACCAACTAGAATTTTTT	gTATAGGAATCAAACAAAACA	GTTTTAGAGCTAGAAATAGCAAGTTAAAATAAGGCTAGTCCGTTATCAACTTGAAAAAGTGGCACCGAGTCGGTGC	TTTTTT	gTATAGGAATCAAACAAAACAGTTTTAGAGCTAGAAATAGCAAGTTAAAATAAGGCTAGTCCGTTATCAACTTGAAAAAGTGGCACCGAGTCGGTGCTTTTTT	ACACTCTTTCCCTACACGACGCTCTTCCGATCTNNNNACAGGATGGCTATTTCATGACT	TGGAGTTCAGACGTGTGCTCTTCCGATCTTCTTTACCCATTTCTCTAGCAATTC	TCTTTACCCATTTCTCTAGCAATTCTAATGAAATTAAAATGAAATGAAAGTTATATACTCTTAGTCTTTGATGCGAAGAAAACGTTTCTTTTTCTTTGTTCTAGGTGGTTCTGGAATGGAGCCGAGATCAATACCATGTTTTGTTTGATTCCTATAGAGACAATATTGCTGGAAAGTCCTTTCAGAATCGGTAAGATCTATTTTGGAGAAATCTATTATTTGGACCTAAATCGTAAGTCATGAAATAGCCATCCTGT	3.28777	2.90456	3.39971	6.07226	5.33456	5.03283	5.26102	4.86396	4.40837	0.0151371	0.0202409	0.0163212	0.0140165	0.0125188	0.0183234	0.0166546	0.0193453	0.0694505	7.49671	8.21203	8.24191	9.29298	10.4436	10.1737	7.70996	7.65514	6.84932	0.0969433	0.0791255	0.0450071
peg_1000_74	NM_000518.5(HBB):c.20A>T (p.Glu7Val)	HBB	Beta-thalassemia, dominant inclusion body type;Fetal hemoglobin quantitative trait locus 1;Fetal hemoglobin quantitative trait locus 1;HEMOGLOBIN JAMAICA PLAIN;HEMOGLOBIN S;HEMOGLOBIN S (ANTILLES);HEMOGLOBIN S (CAMEROON);HEMOGLOBIN S (PROVIDENCE);HEMOGLOBIN S (TRAVIS);HEMOGLOBIN ZIGUINCHOR;HEMOGLOBIN ZIGUINCHOR;Hb SS disease;Hb SS disease;Heinz body anemia;Inborn genetic diseases;Malaria, resista…	GAGTCAGATGCAC	gCATGGTGCATCTGACTCCTG	CTTCTCCACAG	CGCGGTTCTATCTAGTTACGCGTTAAACCAACTAGAA	TTTTTT	13	11	GTTTTAGAGCTAGAAATAGCAAGTTAAAATAAGGCTAGTCCGTTATCAACTTGAAAAAGTGGCACCGAGTCGGTGC	gCATGGTGCATCTGACTCCTGGTTTTAGAGCTAGAAATAGCAAGTTAAAATAAGGCTAGTCCGTTATCAACTTGAAAAAGTGGCACCGAGTCGGTGCCTTCTCCACAGGAGTCAGATGCACCGCGGTTCTATCTAGTTACGCGTTAAACCAACTAGAATTTTTT					ACACTCTTTCCCTACACGACGCTCTTCCGATCTNNNNCATGCCCAGTTTCTATTGGTCTCC	TGGAGTTCAGACGTGTGCTCTTCCGATCTGCCAGGGCTGGGCATAAAAGT	GCCAGGGCTGGGCATAAAAGTCAGGGCAGAGCCATCTATTGCTTACATTTGCTTCTGACACAACTGTGTTCACTAGCAACCTCAAACAGACACCATGGTGCATCTGACTCCTGAGGAGAAGTCTGCCGTTACTGCCCTGTGGGGCAAGGTGAACGTGGATGAAGTTGGTGGTGAGGCCCTGGGCAGGTTGGTATCAAGGTTACAAGACAGGTTTAAGGAGACCAATAGAAACTGGGCATG	3.14337	3.32404	3.25626	5.20862	5.19857	5.01934	4.48516	4.10284	4.43562	0.0156954	0.0125578	0.0162517	0.00970982	0.0119439	0.0282707	0.0172043	0.0449029	0.0388846
peg_1000_75	NM_006432.4(NPC2):c.58G>T (p.Glu20Ter)	NPC2	Niemann-Pick disease type C2;Niemann-Pick disease, type C	CGGTGCAGTTCAA	GTCCTTGAACTGCACCGGTT	ACCGCTGCCTAGGCCGAAC	CGCGGTTCTATCTAGTTACGCGTTAAACCAACTAGAA	TTTTTT	13	19	GTTTTAGAGCTAGAAATAGCAAGTTAAAATAAGGCTAGTCCGTTATCAACTTGAAAAAGTGGCACCGAGTCGGTGC	GTCCTTGAACTGCACCGGTTGTTTTAGAGCTAGAAATAGCAAGTTAAAATAAGGCTAGTCCGTTATCAACTTGAAAAAGTGGCACCGAGTCGGTGCACCGCTGCCTAGGCCGAACCGGTGCAGTTCAACGCGGTTCTATCTAGTTACGCGTTAAACCAACTAGAATTTTTT					ACACTCTTTCCCTACACGACGCTCTTCCGATCTNNNNCAGCCCCAGGGGTCTCAGC	TGGAGTTCAGACGTGTGCTCTTCCGATCTGGCCGCTGCTTCTTTCCCGA	CAGCCCCAGGGGTCTCAGCGCGGGGGTCCGGCGGGGCCTTCCACAGAGGGCGCGGGAACCTTGGGCGGGCCTGGGGCTCACCGCAGTCCTTGAACTGCACCGGTTCGGCCTGGGCAGCGGTGCTGAGCGCCAGGAGCAGGAATGTAGCTGCCAGGAAACGCATCGCGGATAACGAAGTTCCAAGCTCGGGAAAGAAGCAGCGGCC	24.6771	26.0435	24.6515	28.748	29.2865	28.9479	25.2855	24.0317	24.9534	0.553625	0.473747	0.531052	0.709364	0.803087	0.554039	0.571744	0.939313	0.929744
peg_1000_76	NM_000021.4(PSEN1):c.737C>A (p.Ala246Glu)	PSEN1	Acne inversa, familial, 3;Alzheimer disease, type 3;Alzheimer disease, type 3;Frontotemporal dementia;Pick's disease;not provided	AGGGAGGTACTTG	gTTATCAAGTACCTCCCTGAA	GATGAGCCACTCAGTCCATTC	CGCGGTTCTATCTAGTTACGCGTTAAACCAACTAGAA	TTTTTT	13	21	GTTTTAGAGCTAGAAATAGCAAGTTAAAATAAGGCTAGTCCGTTATCAACTTGAAAAAGTGGCACCGAGTCGGTGC	gTTATCAAGTACCTCCCTGAAGTTTTAGAGCTAGAAATAGCAAGTTAAAATAAGGCTAGTCCGTTATCAACTTGAAAAAGTGGCACCGAGTCGGTGCGATGAGCCACTCAGTCCATTCAGGGAGGTACTTGCGCGGTTCTATCTAGTTACGCGTTAAACCAACTAGAATTTTTT					ACACTCTTTCCCTACACGACGCTCTTCCGATCTNNNNTCTGGAATTTTGGTGTGGTGGGA	TGGAGTTCAGACGTGTGCTCTTCCGATCTACTCCAGTGGGGCATTCCTGTG	TCTGGAATTTTGGTGTGGTGGGAATGATTTCCATTCACTGGAAAGGTCCACTTCGACTCCAGCAGGCATATCTCATTATGATTAGTGCCCTCATGGCCCTGGTGTTTATCAAGTACCTCCCTGAATGGACTGCGTGGCTCATCTTGGCTGTGATTTCAGTATATGGTAAAACCCAAGACTGATAATTTGTTTGTCACAGGAATGCCCCACTGGAGT	3.88188	3.35702	3.61168	4.66501	5.30967	4.98491	3.91804	3.58321	3.52462	0.0303478	0.0177018	0.00962014	0.0399744	0.0317614	0.0234095	0.0192691	0.0313657	0.0134248
peg_1000_77	NM_000447.3(PSEN2):c.422A>T (p.Asn141Ile)	PSEN2	Alzheimer disease, type 4;not provided	CATGATCAGCGTC	gCGATGACGCTGATCATGATG	GTGCTGATCACCCTCAT	CGCGGTTCTATCTAGTTACGCGTTAAACCAACTAGAA	TTTTTT	13	17	GTTTTAGAGCTAGAAATAGCAAGTTAAAATAAGGCTAGTCCGTTATCAACTTGAAAAAGTGGCACCGAGTCGGTGC	gCGATGACGCTGATCATGATGGTTTTAGAGCTAGAAATAGCAAGTTAAAATAAGGCTAGTCCGTTATCAACTTGAAAAAGTGGCACCGAGTCGGTGCGTGCTGATCACCCTCATCATGATCAGCGTCCGCGGTTCTATCTAGTTACGCGTTAAACCAACTAGAATTTTTT					ACACTCTTTCCCTACACGACGCTCTTCCGATCTNNNNGTCAGGGCCGGGAGCATCAG	TGGAGTTCAGACGTGTGCTCTTCCGATCTGGGGCAGACGGAGAGAAGCG	GGGGCAGACGGAGAGAAGCGTGGCTGGAGGGCAGGGCCAGGGCCTCACCTTGTAGCAGCGGTACTTGTAGAGCACCACCAAGAAGATGGTCATAACCACGATGACGCTGATCATGATGAGGGTGTTCAGCACGGAGTTGAGGAGGCGCTGGCCCACCGAGGGTGTGTCCTCAGTGAATGGCGTGTAGATGCTGAGGGAGAAGGCAAAGGGCTGATGCTCCCGGCCCTGAC	1.00893	1.10955	0.90347	1.33252	1.30169	1.50102	1.11809	0.866784	1.44137	0.0105254	0.00424574	0.0175276	0.0106359	0.0270559	0.019707	0.0265369	0.0224168	0.0132371
[truncated: 6 more columns]
