# Supplementary material for: Phage-assisted evolution and protein engineering yield compact, efficient prime editors
Source: Cell. 2023 Aug 31;186(18):3983–4002.e26. doi: 10.1016/j.cell.2023.07.039 (PMC10482982; doi:10.1016/j.cell.2023.07.039)
Supplement: Table S4. Editing efficiencies of single Cas9 mutants, related to Figure 6 — Summary of mutants and corresponding editing efficiencies used to generate Figure 6E [file mmc5.xlsx]

## Sheet: Sheet1
Table S17. Editing efficiencies of single Cas9 mutants, related to Figure 6.
Summary of mutants and corresponding editing efficiencies used to generate Figure 6D
				RNF2					PCSK9
Editor ID	Mutation	Well ID		Rep1	Rep2	Rep3	Mean		Rep1	Rep2	Rep3	Mean
Casplate2_Editor1	K775E	Plate2_B2		50.5217	43.2869	46.7572	46.8553		28.6858	36.6529	34.7384	33.359
Casplate2_Editor2	K775R	Plate2_B3		51.4183	41.3252	43.0165	45.2533		31.4226	44.1577	40.2653	38.6152
Casplate2_Editor3	K789E	Plate2_B4		50.6844	45.902	43.1184	46.5683		26.9083	35.995	31.0765	31.3266
Casplate2_Editor4	I632V	Plate2_B5		51.2093	46.3735	42.1458	46.5762		35.2735	43.1324	42.5514	40.3191
Casplate2_Editor5	M694T	Plate2_B6		48.9249	38.0544	38.9065	41.9619		21.539	31.7547	33.4019	28.8985
Casplate2_Editor6	K528E	Plate2_B7		35.3007	28.4153	31.4984	31.7381		17.9325	23.2708	24.4523	21.8852
Casplate2_Editor7	K562N	Plate2_B8		53.7874	41.9253	43.0352	46.2493		32.0485	41.5821	39.7913	37.8073
Casplate2_Editor8	M495T	Plate2_B9		39.7809	32.4244	34.0928	35.4327		22.1892	33.6426	33.1916	29.6744
Casplate2_Editor9	M781I	Plate2_B10		49.6598	42.3348	37.3773	43.124		31.6788	41.7918	37.5247	36.9984
Casplate2_Editor10	M781L	Plate2_B11		46.6285	37.7161	40.9729	41.7725		35.0986	41.1794	39.5403	38.6061
Casplate2_Editor11	R753G	Plate2_C2		49.0032	39.4548	43.4943	43.9841		28.4742	39.3411	40.9633	36.2595
Casplate2_Editor12	N497H	Plate2_C3		41.0715	31.2007	34.693	35.655		25.2355	32.3253	25.9834	27.8481
Casplate2_Editor13	R753W	Plate2_C4		50.3311	36.3757	40.1696	42.2921		30.288	39.5548	36.3208	35.3878
Casplate2_Editor14	R778Q	Plate2_C5		54.0586	37.3439	42.394	44.5988		28.1942	40.7324	33.9295	34.2854
Casplate2_Editor15	S701R	Plate2_C6		48.2852	35.827	40.1705	41.4276		33.0919	39.6481	32.747	35.1624
Casplate2_Editor16	R535Q	Plate2_C7		46.0664	41.9012	45.121	44.3629		29.0614	39.5735	38.5413	35.7254
Casplate2_Editor17	R586K	Plate2_C8		49.1939	43.476	42.1785	44.9495		30.5635	44.7706	34.747	36.6937
Casplate2_Editor18	R653H	Plate2_C9		48.4906	35.6194	42.9114	42.3405		32.3268	41.2951	39.1511	37.591
Casplate2_Editor19	T740A	Plate2_C10		51.3664	39.8706	39.9722	43.7364		23.8829	30.9317	31.2827	28.6991
Casplate2_Editor20	T769P	Plate2_C11		46.9269	40.2547	37.9266	41.7027		30.1999	29.7345	26.8786	28.9377
Casplate2_Editor21	H721W	Plate2_D2		44.3809	33.5612	39.1656	39.0359		30.4219	35.1556	29.2083	31.5953
Casplate2_Editor22	K775A	Plate2_D3		48.9089	36.3448	40.9131	42.0556		29.9141	40.5417	35.5175	35.3244
Casplate2_Editor23	K775N	Plate2_D4		46.4582	31.2695	38.1005	38.6094		28.0225	37.472	26.2286	30.5744
Casplate2_Editor24	K775S	Plate2_D5		45.1532	33.9887	47.4195	42.1871		28.4535	42.6306	36.094	35.726
Casplate2_Editor25	N776A	Plate2_D6		40.8236	26.8955	35.3244	34.3478		26.199	27.4504	17.2871	23.6455
Casplate2_Editor26	N776S	Plate2_D7		49.29	37.3144	42.7283	43.1109		27.5744	35.2016	33.1626	31.9795
Casplate2_Editor27	R753A	Plate2_D8		45.7138	36.2422	39.6844	40.5468		29.5224	40.8671	33.5688	34.6528
Casplate2_Editor28	R753H	Plate2_D9		46.7833	41.8754	42.0025	43.5537		29.9197	41.3534	35.5065	35.5932
Casplate2_Editor29	R753K	Plate2_D10		52.7419	38.8542	41.6851	44.4271		32.2214	42.3629	36.6413	37.0752
Casplate2_Editor30	R753M	Plate2_D11		47.2886	35.0607	39.5514	40.6336		31.1505	40.5572	33.8496	35.1858
Casplate2_Editor31	R753S	Plate2_E2		46.3436	33.9595	42.1306	40.8112		31.3171	40.4648	36.4027	36.0615
Casplate2_Editor32	R753Y	Plate2_E3		47.9002	31.8669	41.2841	40.3504		29.9392	40.4173	33.8021	34.7195
Casplate2_Editor33	H721F	Plate2_E4		51.0782	34.8292	45.9514	43.953		29.9798	42.874	36.6937	36.5158
Casplate2_Editor34	H721R	Plate2_E5		50.146	40.8504	47.5687	46.1884		30.5312	42.8379	35.5775	36.3155
Casplate2_Editor35	T769A	Plate2_E6		41.3285	27.2003	35.6833	34.7374		21.5799	33.8707	23.5064	26.319
Casplate2_Editor36	D947G	Plate2_E7		47.6604	28.9396	39.5935	38.7312		30.6458	33.0302	25.0755	29.5838
Casplate2_Editor37	F1008L	Plate2_E8		42.7169	27.6724	35.7837	35.391		24.9699	30.7027	21.675	25.7826
Casplate2_Editor38	G1030D	Plate2_E9		35.4668	22.8649	29.0712	29.1343		22.0833	24.6141	16.9425	21.2133
Casplate2_Editor39	K918N	Plate2_E10		45.0402	31.5222	36.7312	37.7645		29.995	34.3376	23.2924	29.2083
Casplate2_Editor40	K1003E	Plate2_E11		35.7847	28.206	26.9826	30.3244		20.5615	19.7596	16.2243	18.8485
Casplate2_Editor41	K1020E	Plate2_F2		46.0441	33.1093	36.1221	38.4251		21.4168	31.6882	31.0663	28.0571
Casplate2_Editor42	L962S	Plate2_F3		36.1219	23.7525	28.4681	29.4475		21.1249	28.9408	18.3028	22.7895
Casplate2_Editor43	L962V	Plate2_F4		46.396	36.1811	43.8096	42.1289		30.1545	42.3635	35.8074	36.1085
Casplate2_Editor44	M1021L	Plate2_F5		46.2984	39.3373	43.7099	43.1152		27.6814	40.8868	36.6443	35.0708
Casplate2_Editor45	R895K	Plate2_F6		46.3029	38.7106	44.4039	43.1391		30.8909	43.007	37.195	37.031
Casplate2_Editor46	R1019C	Plate2_F7		41.28	28.6972	35.7395	35.2389		27.0853	30.8362	21.8945	26.6054
Casplate2_Editor47	S937G	Plate2_F8		41.9151	30.0371	35.9486	35.967		25.0615	32.7578	23.4344	27.0846
Casplate2_Editor48	T928A	Plate2_F9		41.4881	27.685	37.5	35.5577		20.9116	24.7708	20.3345	22.0056
Casplate2_Editor49	T928I	Plate2_F10		43.6355	31.3239	38.1921	37.7172		25.9969	26.3338	20.672	24.3342
Casplate2_Editor50	V1018I	Plate2_F11		38.974	26.3085	32.009	32.4305		25.0114	23.0229	20.8279	22.9541
Casplate2_Editor51	A1215T	Plate2_G2		35.5382	24.874	26.9288	29.1137		15.6074	24.9805	23.0603	21.2161
Casplate2_Editor52	A1283T	Plate2_G3		46.8788	34.2694	37.7573	39.6352		26.6503	34.8459	33.5072	31.6678
Casplate2_Editor53	A1293T	Plate2_G4		47.6086	38.8573	41.4354	42.6337		30.1458	39.8511	36.2366	35.4112
Casplate2_Editor54	A1320S	Plate2_G5		51.4044	37.597	40.5505	43.184		28.5138	38.2886	36.0209	34.2744
Casplate2_Editor55	A1320T	Plate2_G6		43.7072	29.4498	35.8306	36.3292		23.0662	28.4688	25.6887	25.7412
Casplate2_Editor56	A1320V	Plate2_G7		40.5829	32.4271	35.5248	36.1782		19.2441	24.6635	23.9165	22.608
Casplate2_Editor57	A1322T	Plate2_G8		47.7739	34.3416	44.131	42.0821		26.9394	35.8268	34.6961	32.4875
Casplate2_Editor58	A1322V	Plate2_G9		47.2225	39.263	45.8445	44.11		26.0151	37.1111	32.131	31.7524
Casplate2_Editor59	K918A	Plate2_G10		51.8495	17.7466	0.353426	23.3165		32.4153	44.1336	37.5587	38.0359
Casplate2_Editor60	K918D	Plate2_G11		42.4874	34.7821	33.3633	36.8776		18.2669	23.3014	18.9493	20.1725
Casplate4_Editor1	D608N	Plate2_A1		47.7155	45.7973	45.3121	46.2749		29.3102	40.6924	36.2788	35.4271
Casplate4_Editor2	R654C	Plate2_A2		50.2763	48.423	47.4993	48.7329		29.8383	42.3922	42.3227	38.1844
Casplate4_Editor3	E790K	Plate2_A3		42.9088	44.3761	43.2122	43.4991		33.3091	39.1049	41.6289	38.0143
Casplate4_Editor4	D645E	Plate2_A4		48.732	47.5425	43.8768	46.7171		27.8487	37.0963	38.4201	34.455
Casplate4_Editor5	D645N	Plate2_A5		48.2944	44.9148	46.1125	46.4406		31.4529	38.5998	37.6094	35.8874
Casplate4_Editor6	E471K	Plate2_A6		49.2201	44.4637	42.9713	45.5517		32.7224	43.8544	39.1694	38.5821
Casplate4_Editor7	G687D	Plate2_A7		46.64	45.007	45.8539	45.8336		28.8913	36.9783	37.5922	34.4873
Casplate4_Editor8	G715E	Plate2_A8		45.4614	42.3002	43.2435	43.6684		29.9043	39.7816	36.1999	35.2953
Casplate4_Editor9	H721Y	Plate2_A9		46.3827	44.9112	41.3261	44.2067		32.2353	36.5336	35.0561	34.6083
Casplate4_Editor10	H754R	Plate2_A10		47.7558	41.8797	40.7425	43.4593		30.6788	43.5016	36.1685	36.783
Casplate4_Editor11	E584G	Plate2_A11		44.6973	36.3055	36.9387	39.3139		25.0677	25.6672	33.3827	28.0392
Casplate4_Editor12	G485S	Plate2_A12		42.7405	44.1025	44.331	43.7247		30.1422	38.4956	35.6804	34.7728
Casplate4_Editor13	K735R	Plate2_B1		43.8062	40.956	42.4249	42.3957		26.1828	36.3316	30.4137	30.976
Casplate4_Editor14	N776D	Plate2_B12		41.86	43.3966	43.0701	42.7756		21.0538	31.8285	30.1971	27.6932
Casplate4_Editor15	Q739L	Plate2_C1		38.1242	40.5493	41.4778	40.0504		32.311	37.9384	34.1982	34.8159
Casplate4_Editor16	T804A	Plate2_C12		45.622	43.4637	40.7511	43.2789		30.2796	36.5608	36.5753	34.4719
Casplate4_Editor17	V824E	Plate2_D1		37.467	37.2634	38.0916	37.6073		28.3193	32.2739	22.6974	27.7636
Casplate4_Editor18	R753N	Plate2_D12		41.95	38.0052	39.945	39.9667		24.9383	37.6763	31.9103	31.5083
Casplate4_Editor19	R753Q	Plate2_E1		38.6155	36.5185	38.7588	37.9642		27.2996	34.7389	29.4866	30.5083
Casplate4_Editor20	K1003R	Plate2_E12		41.1495	37.642	35.895	38.2288		29.6748	32.0696	23.6345	28.4596
Casplate4_Editor21	K1014E	Plate2_F1		35.8513	36.6901	37.9505	36.8306		14.7044	19.8836	20.9527	18.5135
Casplate4_Editor22	A1034D	Plate2_F12		21.4662	18.5088	16.0263	18.6671		17.0487	15.8397	20.7852	17.8912
Casplate4_Editor23	A1034E	Plate2_G1		35.8729	35.2732	34.7865	35.3109		20.6319	26.5983	28.7393	25.3232
Casplate4_Editor24	K918S	Plate2_G12		39.3142	40.7736	41.911	40.6663		24.5128	31.4843	31.7014	29.2328
Casplate4_Editor25	K1003N	Plate2_H1		35.3759	42.9962	44.9223	41.0981		30.07	35.8518	38.2063	34.7094
Casplate4_Editor26	K1003Q	Plate2_H2		38.9085	42.9001	43.5237	41.7774		24.4616	34.8938	32.1606	30.5053
Casplate4_Editor27	K1003S	Plate2_H3		36.9924	40.2316	38.7898	38.6712		24.1562	29.9453	33.0688	29.0568
Casplate4_Editor28	D1180G	Plate2_H4		41.4684	43.0986	43.88	42.8157		27.7302	34.1825	39.3137	33.7421
Casplate4_Editor29	E1071K	Plate2_H5		41.6615	40.4811	39.7966	40.6464		29.3707	33.5754	38.5678	33.8379
Casplate4_Editor30	E1260D	Plate2_H6		44.8547	42.2788	40.987	42.7068		27.4797	34.9096	37.5393	33.3095
Casplate4_Editor31	E1260K	Plate2_H7		44.3758	43.6166	41.6449	43.2124		28.6965	34.1759	33.6024	32.1583
Casplate4_Editor32	G1152E	Plate2_H8		36.1108	38.2013	35.6154	36.6425		19.5257	27.2936	22.0004	22.9399
Casplate4_Editor33	I1110T	Plate2_H9		43.5239	47.0959	43.4604	44.6934		25.962	34.3196	29.1283	29.8033
Casplate4_Editor34	K1014N	Plate2_H10		38.9003	44.4985	46.761	43.3866		28.2516	38.8441	33.2169	33.4376
Casplate4_Editor35	K1014Q	Plate2_H11		39.5043	42.4294	42.9076	41.6138		26.1802	37.0177	31.1048	31.4342
Casplate4_Editor36	K1020Q	Plate2_H12		37.9106	46.1778	41.6126	41.9003		26.2634	37.3901	32.2078	31.9538
Casplate4_Editor37	A68V	Plate1and3_A1		41.9268	42.0573	43.5127	42.4989		26.0702	38.3584	32.7325	32.387
Casplate4_Editor38	C80Y	Plate1and3_A2		41.7402	44.1795	44.7785	43.5661		27.8172	36.5696	30.0083	31.465
Casplate4_Editor39	D23G	Plate1and3_A3		45.192	45.3483	45.4554	45.3319		28.9514	36.5638	31.8269	32.4474
Casplate4_Editor40	D177G	Plate1and3_A4		44.5727	47.9796	42.6052	45.0525		27.5733	39.5186	33.9791	33.6903
Casplate4_Editor41	D298N	Plate1and3_A5		41.5819	36.5069	38.6327	38.9072		25.3382	35.8526	28.0986	29.7631
Casplate4_Editor42	S320F	Plate1and3_A6		40.0086	42.5235	45.1584	42.5635		23.3017	32.9158	28.0521	28.0899
Casplate4_Editor43	S320Y	Plate1and3_A7		38.5416	42.2151	38.2547	39.6705		20.5033	31.4671	24.3367	25.4357
Casplate4_Editor44	V206I	Plate1and3_A8		40.6363	42.7572	49.586	44.3265		27.3643	38.9628	33.1137	33.1469
Casplate4_Editor45	E60G	Plate1and3_A9		38.6083	40.9527	43.9312	41.1641		28.3937	38.5982	31.8531	32.9483
Casplate4_Editor46	E102K	Plate1and3_A10		40.1207	41.4286	44.0226	41.8573		28.1668	39.3092	34.1878	33.8879
Casplate4_Editor47	E260K	Plate1and3_A11		36.9413	36.7561	38.2078	37.3017		28.7232	41.8092	34.7345	35.089
Casplate4_Editor48	H99L	Plate1and3_A12		41.0526	43.2475	42.3818	42.2273		28.6207	38.773	33.6405	33.6781
Casplate4_Editor49	H99Q	Plate1and3_B1		43.773	39.7046	39.2176	40.8984		31.5617	33.6541	30.0611	31.759
Casplate4_Editor50	N251S	Plate1and3_B12		46.8916	43.2652	44.4843	44.8804		23.8141	36.7433	32.9314	31.1629
Casplate4_Editor51	N295S	Plate1and3_C1		46.6822	43.6321	42.7859	44.3667		26.3217	39.6233	33.2099	33.0516
Casplate4_Editor52	E102R	Plate1and3_C12		44.2134	43.1151	38.0039	41.7775		30.4907	40.6837	35.642	35.6055
Casplate4_Editor53	E102S	Plate1and3_D1		46.7007	42.1714	41.5868	43.4863		29.7529	41.2318	36.2379	35.7409
Casplate4_Editor54	M1021H	Plate1and3_D12		47.254	44.8092	46.8743	46.3125		27.0072	37.9843	37.2218	34.0711
Casplate4_Editor55	M1021Y	Plate1and3_E1		45.5665	45.2473	44.984	45.266		28.7898	37.5031	35.2976	33.8635
Casplate4_Editor56	R895N	Plate1and3_E12		46.7314	45.7057	50.4915	47.6428		27.757	33.4397	33.8432	31.68
Casplate4_Editor57	R895S	Plate1and3_F1		43.3889	43.5048	43.323	43.4056		28.8322	37.7928	38.2824	34.9691
Casplate13_Editor1	H99R	Plate1and3_B2		55.8834	40.4389	50.5069	48.9431		31.8306	49.1501	41.3454	40.7754
Casplate13_Editor2	I312V	Plate1and3_B3		50.0681	43.7797	44.9189	46.2555		30.2153	47.758	39.3845	39.1193
Casplate13_Editor3	K33N	Plate1and3_B4		45.9965	40.7779	42.4854	43.0866		28.1063	42.229	35.0104	35.1152
Casplate13_Editor4	K218R	Plate1and3_B5		48.1247	46.0044	45.1758	46.435		33.5173	47.1297	39.4856	40.0442
Casplate13_Editor5	K314E	Plate1and3_B6		46.8239	43.1983	43.563	44.5284		28.5327	43.1206	36.0411	35.8981
Casplate13_Editor6	K314N	Plate1and3_B7		47.9419	48.0324	46.5882	47.5208		27.0356	44.1899	40.2036	37.143
Casplate13_Editor7	L35R	Plate1and3_B8		45.7316	40.1588	41.4551	42.4485		30.3221	44.9093	36.8341	37.3552
Casplate13_Editor8	N46K	Plate1and3_B9		24.124	18.1741	19.8831	20.7271		16.4046	20.4262	13.7745	16.8684
Casplate13_Editor9	N175K	Plate1and3_B10		50.9735	42.163	41.3333	44.8233		32.3953	46.1776	38.7782	39.117
Casplate13_Editor10	N175T	Plate1and3_B11		42.1739	36.4706	37.8644	38.8363		26.4026	35.1682	32.3092	31.2934
Casplate13_Editor11	N309D	Plate1and3_C2		51.7423	38.9373	40.1521	43.6106		32.958	47.956	42.3748	41.0963
Casplate13_Editor12	R63W	Plate1and3_C3		12.762	8.78511	10.3459	10.631		15.2074	17.6994	14.2391	15.7153
Casplate13_Editor13	R220S	Plate1and3_C4		50.5861	44.3924	44.2508	46.4098		29.8539	41.4482	37.1269	36.143
Casplate13_Editor14	R307G	Plate1and3_C5		40.3809	33.3972	30.8474	34.8752		28.3066	38.1211	35.0837	33.8371
Casplate13_Editor15	R395C	Plate1and3_C6		49.8119	41.869	42.9486	44.8765		27.7012	39.9006	33.6545	33.7521
Casplate13_Editor16	I312A	Plate1and3_C7		48.0588	43.5542	44.6166	45.4099		33.0404	44.593	39.0541	38.8958
Casplate13_Editor17	I312S	Plate1and3_C8		46.4413	42.4505	43.3282	44.0733		30.4029	44.409	40.9279	38.5799
Casplate13_Editor18	E60Q	Plate1and3_C9		48.8921	45.8532	41.616	45.4537		29.6178	41.2563	32.3471	34.4071
Casplate13_Editor19	E102H	Plate1and3_C10		51.174	39.6479	45.3621	45.3946		30.2059	43.5126	37.6845	37.1343
Casplate13_Editor20	E102Q	Plate1and3_C11		47.8643	45.6549	47.0587	46.8593		31.5693	44.8702	39.5353	38.6583
Casplate13_Editor21	E102Y	Plate1and3_D2		50.214	42.4074	45.5279	46.0498		30.4894	45.769	35.9913	37.4166
Casplate13_Editor22	K1151N	Plate1and3_D3		45.7111	39.0443	38.1095	40.955		25.0162	35.3736	28.4724	29.6207
Casplate13_Editor23	K1151R	Plate1and3_D4		49.5228	40.3606	47.5977	45.827		29.9431	42.8421	35.0164	35.9339
Casplate13_Editor24	M1021F	Plate1and3_D5		41.2493	30.286	39.0236	36.853		25.7268	36.6711	26.3401	29.5793
Casplate13_Editor25	K1151E	Plate1and3_D6		32.8875	28.3347	29.1792	30.1338		17.8587	24.1884	18.278	20.1083
Casplate13_Editor26	L1291R	Plate1and3_D7		46.3154	39.7551	45.8141	43.9615		31.5555	43.8803	37.9678	37.8012
Casplate13_Editor27	P1229S	Plate1and3_D8		44.6067	38.1116	42.1554	41.6246		28.4736	38.8325	33.5297	33.6119
Casplate13_Editor28	P1321S	Plate1and3_D9		44.368	38.8257	41.6667	41.6201		27.2717	36.5281	27.1349	30.3116
Casplate13_Editor29	R1060L	Plate1and3_D10		47.4012	37.1219	41.1588	41.894		24.8784	35.618	29.9254	30.1406
Casplate13_Editor30	S1106F	Plate1and3_D11		47.0018	40.3295	40.7075	42.6796		31.0629	29.6798	33.6909	31.4779
Casplate13_Editor31	S1142T	Plate1and3_E2		45.6705	42.5683	44.7441	44.3276		30.2848	40.2669	33.8094	34.787
Casplate13_Editor32	S1172N	Plate1and3_E3		48.7232	40.8549	42.5011	44.0264		30.0522	41.289	34.4588	35.2666
Casplate13_Editor33	S1173N	Plate1and3_E4		46.7557	40.5652	43.973	43.7646		31.0269	44.3286	33.5148	36.2901
Casplate13_Editor34	S1240N	Plate1and3_E5		47.0137	37.2015	42.406	42.2071		30.8068	42.1291	36.9534	36.6298
Casplate13_Editor35	T1138A	Plate1and3_E6		38.3585	34.8778	42.7904	38.6756		25.1834	36.9517	29.7799	30.6383
Casplate13_Editor36	V1100I	Plate1and3_E7		48.4235	39.4097	46.0033	44.6122		33.1357	43.8309	34.8868	37.2845
Casplate13_Editor37	V1100M	Plate1and3_E8		46.0652	38.1543	48.3267	44.182		31.596	45.1216	36.0101	37.5759
Casplate13_Editor38	V1139A	Plate1and3_E9		47.4333	39.3973	45.0847	43.9718		30.2428	41.4417	34.0115	35.232
Casplate13_Editor39	R895A	Plate1and3_E10		50.8352	39.9669	45.495	45.4324		31.9309	40.5346	34.0461	35.5039
Casplate13_Editor40	R895E	Plate1and3_E11		47.1411	42.8507	42.7387	44.2435		29.8233	38.7706	37.6539	35.4159
Casplate13_Editor41	R1019N	Plate1and3_F2		47.945	43.9975	43.664	45.2022		29.7037	41.5228	34.2096	35.1454
Casplate13_Editor42	R1019Q	Plate1and3_F3		49.2086	41.4957	43.2818	44.662		29.7908	38.6683	31.1875	33.2155
Casplate13_Editor43	R1060K	Plate1and3_F4		48.6336	40.9451	43.9119	44.4969		28.5195	40.7525	32.2122	33.828
Casplate13_Editor44	V1018A	Plate1and3_F5		44.5425	43.9619	44.089	44.1978		27.9565	36.9405	29.1462	31.3478
Casplate13_Editor45	V1018H	Plate1and3_F6		45.7887	41.3786	43.2549	43.4741		28.3612	40.5721	32.3745	33.7693
Casplate13_Editor46	V1018L	Plate1and3_F7		45.7941	38.6474	42.3807	42.2741		30.9638	43.0065	35.0203	36.3302
PEmax△RNAseH	(WT)			44.1679	40.9629	39.0663	41.399		39.3484	43.7767	34.7073	39.2775
