# Supplementary material for: Phage-assisted evolution and protein engineering yield compact, efficient prime editors
Source: Cell. 2023 Aug 31;186(18):3983–4002.e26. doi: 10.1016/j.cell.2023.07.039 (PMC10482982; doi:10.1016/j.cell.2023.07.039)
Supplement: Table S5. Genotypes of RT and Cas9 variants related to Figures 1, 3, 4, 5, and 6 — Mutations in RT and Cas9 variants that were tested in Figures 1, 3, 4, 5, and 6 [file mmc6.xlsx]

## Sheet: Sheet1
Table S18. Genotypes of RT and Cas9 variants relating to Figures 1, 3, 4, 5, and 6.
Mutations in RT and Cas9 variants that were tested in Figures 1, 3, 4, 5, and 6
Figure 1:
rdPERV	PERV RT D200N+T306K+W313F+E330P+L603W
rdAVIRE	AVIRE RT D200N+T306K+W313F+G330P+L603W
rdKORV	KORV RT D198N+W311F+E328P+L600W
rdWMSV	WMSV RT D198N+W311F+E328P+L600W
rdTf1	Tf1 RT K118R+S188K+I260L+S297Q+R288Q
rdEc48	Ec48 RT L182N+R315K+T189N
Figure 3:
evoGs	Gs RT A16E + L37P + A123V
evoEc48 (PE6a)	Ec48 RT E60K+K87E+E165D+D243N+R267I+E279K+K318E+K343N
evoTf1 (PE6b)	Tf1 RT P70T+ G72V+ S87G+ M102I+ K106R+ K118R+ I128V+ L158Q+ F269L+ A363V+ K413E+ S492N
Figure 4:
PE6c	Tf1 RT P70T+ G72V+ S87G+ M102I+ K106R+ K118R+ I128V+ L158Q+ F269L+ A363V+ K413E+ S492N+ K118R+ S188K+ I260L+ S297Q+ R288Q
PE6d	M-MLV RT T128N + V223Y + D200C (with RNaseH domain truncation of M-MLV)
Figure 6:
EvoCas9-1	E102K + R395C + R753G + R778Q + V1100I
EvoCas9-2	R753G + T769P + A1034E + A1320T
EvoCas9-3	D298N + R753G + A1034E + T1138A
EvoCas9-4	R753G + K1151E
EvoCas9-5	E102K + E260K + R395C + R753G + R778Q + T804A+ K1003R + V1100I +S1106F + G1152E
EvoCas9-6	E102K + E260K + R395C + R753G + R778Q + T804A+ K1003R + K1014E + V1100I +S1106F + G1152E
PE6e	K918A + K775R
PE6f	E471K + H99R + I632V + H721Y + D645N + K918A
PE6g	E471K + H99R + I632V + H721Y + R654C +D645N
