# Supplementary material for: Phage-assisted evolution and protein engineering yield compact, efficient prime editors
Source: Cell. 2023 Aug 31;186(18):3983–4002.e26. doi: 10.1016/j.cell.2023.07.039 (PMC10482982; doi:10.1016/j.cell.2023.07.039)
Supplement: Table S6. (A–C) pegRNA sequences, primer sequences, and amplicon sequences for HTS analysis used in this study, related to Figures 1–7 [file mmc7.xlsx]

## Sheet: Table S6A
Table S19. PegRNAs, epegRNAs and sgRNAs sequences used in this study, related to Figures 1- 7.
	spacer	scaffold	template	PBS	linker	3' motif	terminator
Figure 1C
HEK3, +5 G to T	GGCCCAGACTGAGCACGTGA	GTTTTAGAGCTAGAAATAGCAAGTTAAAATAAGGCTAGTCCGTTATCAACTTGAAAAAGTGGGACCGAGTCGGTCC	TCTGCAATCA	CGTGCTCAGTCTG			TTTTTT
RNF2, +5 G to T	GTCATCTTAGTCATTACCTG	GTTTTAGAGCTAGAAATAGCAAGTTAAAATAAGGCTAGTCCGTTATCAACTTGAAAAAGTGGCACCGAGTCGGTGC	AACGAACACATCAG	GTAATGACTAAGATG			TTTTTT
HEK3, +1 loxP ins	GGCCCAGACTGAGCACGTGA	GTTTTAGAGCTAGAAATAGCAAGTTAAAATAAGGCTAGTCCGTTATCAACTTGAAAAAGTGGCACCGAGTCGGTGC	TGGAGGAAGCAGGGCTTCCTTTCCTCTGCCATCAATAACTTCGTATAATGTATGCTATACGAAGTTATAACAAT	CGTGCTCAGTCTG			TTTTTT
HEK3, nicking sgRNA	GTCAACCAGTATCCCGGTGC	GTTTTAGAGCTAGAAATAGCAAGTTAAAATAAGGCTAGTCCGTTATCAACTTGAAAAAGTGGCACCGAGTCGGTGC					TTTTTT
RNF2, nicking sgRNA	GTCAACCATTAAGCAAAACAT	GTTTTAGAGCTAGAAATAGCAAGTTAAAATAAGGCTAGTCCGTTATCAACTTGAAAAAGTGGCACCGAGTCGGTGC					TTTTTT
Figure 1D
HEK3, +1 loxP ins	GGCCCAGACTGAGCACGTGA	GTTTTAGAGCTAGAAATAGCAAGTTAAAATAAGGCTAGTCCGTTATCAACTTGAAAAAGTGGCACCGAGTCGGTGC	TGGAGGAAGCAGGGCTTCCTTTCCTCTGCCATCAATAACTTCGTATAATGTATGCTATACGAAGTTATAACAAT	CGTGCTCAGTCTG			TTTTTT
HEK3, nicking sgRNA	GTCAACCAGTATCCCGGTGC	GTTTTAGAGCTAGAAATAGCAAGTTAAAATAAGGCTAGTCCGTTATCAACTTGAAAAAGTGGCACCGAGTCGGTGC					TTTTTT
CCR5, FKBP ins-twinPE-pegRNA1	GGTACCTATCGATTGTCAGG	GTTTTAGAGCTAGAAATAGCAAGTTAAAATAAGGCTAGTCCGTTATCAACTTGAAAAAGTGGCACCGAGTCGGTGC	ACCTTCCCCAAGCGCGGCCAGACCTGCGTGGTGCACTACACCGGGATGCTTGAAGATGGAAAGAAATTT	GACAATCGAT			TTTTTT
CCR5, FKBP ins-twinPE-pegRNA2	GCTCACTATGCTGCCGCCCAG	GTTTTAGAGCTAGAAATAGCAAGTTAAAATAAGGCTAGTCCGTTATCAACTTGAAAAAGTGGCACCGAGTCGGTGC	ACCACGCAGGTCTGGCCGCGCTTGGGGAAGGTGCGCCCGTCTCCTGGGGAGATGGTTTCCACCTGCACTCC	GGCGGCAGCAT			TTTTTT
IDS edit 1-twinPE-pegRNA1	GCACTCATTTCCTCCAAGCTC	GTTTTAGAGCTAGAAATAGCAAGTTAAAATAAGGCTAGTCCGTTATCAACTTGAAAAAGTGGCACCGAGTCGGTGC	GTCTGGTCAACCACCGCGGTCTCAGTGGTGTACGGTACAAACCT	CTTGGAGGAAA			TTTTTT
IDS edit 1-twinPE-pegRNA2	GTTATGGTTTACTCCATCTA	GTTTTAGAGCTAGAAATAGCAAGTTAAAATAAGGCTAGTCCGTTATCAACTTGAAAAAGTGGCACCGAGTCGGTGC	TACCGTACACCACTGAGACCGCGGTGGTTGACCAGACAAACCT	ATGGAGTAAACC			TTTTTT
Figure 1E
FANCF, +5 G to T	GGAATCCCTTCTGCAGCACC	GTTTTAGAGCTAGAAATAGCAAGTTAAAATAAGGCTAGTCCGTTATCAACTTGAAAAAGTGGAGCCGAGTCGGCTC	GGAAAAGCGATCAAGGT	GCTGCAGAA			TTTTTT
EMX1, +5 G to T	GAGTCCGAGCAGAAGAAGAA	GTTTTAGAGCTAGAAATAGCAAGTTAAAATAAGGCTAGTCCGTTATCAACTTGAAAAAGTGGCACCGAGTCGGTGC	ATGGGAGCACTTC	TTCTTCTGCTCGG			TTTTTT
DNMT1, 1-15 deletion (evopreQ1)	GATTCCTGGTGCCAGAAACA	GTTTTAGAGCTAGAAATAGCAAGTTAAAATAAGGCTAGTCCGTTATCAACTTGAAAAAGTGGCACCGAGTCGGTGC	AGGAGGAAGCTGCTAAGGACTAGTTCTGCCC	TTCTGGCACCAGGA	CCTCTTCT	TTGACGCGGTTCTATCTAGTTACGCGTTAAACCAACTAGAAA	TTTTTT
HEK3, + 1 FLAG ins (mpknot)	GGCCCAGACTGAGCACGTGA	GTTTTAGAGCTAGAAATAGCAAGTTAAAATAAGGCTAGTCCGTTATCAACTTGAAAAAGTGGCACCGAGTCGGTGC	TGGAGGAAGCAGGGCTTCCTTTCCTCTGCCATCACTTATCGTCGTCATCCTTGTAATC	CGTGCTCAGTCTG	TCTCTCTC	GGGTCAGGAGCCCCCCCCCTGAACCCAGGATAACCCTCAAAGTCGGGGGGCAACCC	TTTTTT
RNF2, 1-15 deletion (evopreQ1)	GTCATCTTAGTCATTACCTG	GTTTTAGAGCTAGAAATAGCAAGTTAAAATAAGGCTAGTCCGTTATCAACTTGAAAAAGTGGCACCGAGTCGGTGC	TAAGCAAAACATGGGAACTCAGTTTATATGAGTTA	GTAATGACTAAGATG	TCATCTCT	TTGACGCGGTTCTATCTAGTTACGCGTTAAACCAACTAGAAA	TTTTTT
HEK3, nicking sgRNA	GTCAACCAGTATCCCGGTGC	GTTTTAGAGCTAGAAATAGCAAGTTAAAATAAGGCTAGTCCGTTATCAACTTGAAAAAGTGGCACCGAGTCGGTGC					TTTTTT
DNMT1, nicking sgRNA	GCCCTTCAGCTAAAATAAAGG	GTTTTAGAGCTAGAAATAGCAAGTTAAAATAAGGCTAGTCCGTTATCAACTTGAAAAAGTGGCACCGAGTCGGTGC					TTTTTT
RNF2, nicking sgRNA	GTCAACCATTAAGCAAAACAT	GTTTTAGAGCTAGAAATAGCAAGTTAAAATAAGGCTAGTCCGTTATCAACTTGAAAAAGTGGCACCGAGTCGGTGC					TTTTTT
EMX1, nicking sgRNA	GCCGTTTGTACTTTGTCCTC	GTTTTAGAGCTAGAAATAGCAAGTTAAAATAAGGCTAGTCCGTTATCAACTTGAAAAAGTGGCACCGAGTCGGTGC					TTTTTT
FANCF, nicking sgRNA	GGGGTCCCAGGTGCTGACGT	GTTTTAGAGCTAGAAATAGCAAGTTAAAATAAGGCTAGTCCGTTATCAACTTGAAAAAGTGGCACCGAGTCGGTGC					TTTTTT
Figure 1G
AAVS1, attP insertion twinPE-pegRNA1	GACGTCACGGCGCTGCCCCA	GTTTTAGAGCTAGAAATAGCAAGTTAAAATAAGGCTAGTCCGTTATCAACTTGAAAAAGTGGCACCGAGTCGGTGC	TACCGTACACCACTGAGACCGCGGTGGTTGACCAGACAAACCT	GGCAGCGCC			TTTTTT
AAVS1, attP insertion twinPE-pegRNA2	GGACTTCCCAGTGTGCATCG	GTTTTAGAGCTAGAAATAGCAAGTTAAAATAAGGCTAGTCCGTTATCAACTTGAAAAAGTGGCACCGAGTCGGTGC	GTCTGGTCAACCACCGCGGTCTCAGTGGTGTACGGTACAAACCT	TGCACACTG			TTTTTT
DNMT1, 1-15 deletion (evopreQ1)	GATTCCTGGTGCCAGAAACA	GTTTTAGAGCTAGAAATAGCAAGTTAAAATAAGGCTAGTCCGTTATCAACTTGAAAAAGTGGCACCGAGTCGGTGC	AGGAGGAAGCTGCTAAGGACTAGTTCTGCCC	TTCTGGCACCAGGA	CCTCTTCT	TTGACGCGGTTCTATCTAGTTACGCGTTAAACCAACTAGAAA	TTTTTT
RNF2, 1-15 deletion (evopreQ1)	GTCATCTTAGTCATTACCTG	GTTTTAGAGCTAGAAATAGCAAGTTAAAATAAGGCTAGTCCGTTATCAACTTGAAAAAGTGGCACCGAGTCGGTGC	TAAGCAAAACATGGGAACTCAGTTTATATGAGTTA	GTAATGACTAAGATG	TCATCTCT	TTGACGCGGTTCTATCTAGTTACGCGTTAAACCAACTAGAAA	TTTTTT
EMX1, +5 G to T	GAGTCCGAGCAGAAGAAGAA	GTTTTAGAGCTAGAAATAGCAAGTTAAAATAAGGCTAGTCCGTTATCAACTTGAAAAAGTGGCACCGAGTCGGTGC	ATGGGAGCACTTC	TTCTTCTGCTCGG			TTTTTT
FANCF, +5 G to T	GGAATCCCTTCTGCAGCACC	GTTTTAGAGCTAGAAATAGCAAGTTAAAATAAGGCTAGTCCGTTATCAACTTGAAAAAGTGGCACCGAGTCGGTGC	GGAAAAGCGATCAAGGT	GCTGCAGAA			TTTTTT
DNMT1, nicking sgRNA	GCCCTTCAGCTAAAATAAAGG	GTTTTAGAGCTAGAAATAGCAAGTTAAAATAAGGCTAGTCCGTTATCAACTTGAAAAAGTGGCACCGAGTCGGTGC					TTTTTT
RNF2, nicking sgRNA	GTCAACCATTAAGCAAAACAT	GTTTTAGAGCTAGAAATAGCAAGTTAAAATAAGGCTAGTCCGTTATCAACTTGAAAAAGTGGCACCGAGTCGGTGC					TTTTTT
EMX1, nicking sgRNA	GCCGTTTGTACTTTGTCCTC	GTTTTAGAGCTAGAAATAGCAAGTTAAAATAAGGCTAGTCCGTTATCAACTTGAAAAAGTGGCACCGAGTCGGTGC					TTTTTT
FANCF, nicking sgRNA	GGGGTCCCAGGTGCTGACGT	GTTTTAGAGCTAGAAATAGCAAGTTAAAATAAGGCTAGTCCGTTATCAACTTGAAAAAGTGGCACCGAGTCGGTGC					TTTTTT
Figure 1H
DNMT1, 1-15 deletion (evopreQ1)	GATTCCTGGTGCCAGAAACA	GTTTTAGAGCTAGAAATAGCAAGTTAAAATAAGGCTAGTCCGTTATCAACTTGAAAAAGTGGCACCGAGTCGGTGC	AGGAGGAAGCTGCTAAGGACTAGTTCTGCCC	TTCTGGCACCAGGA	CCTCTTCT	TTGACGCGGTTCTATCTAGTTACGCGTTAAACCAACTAGAAA	TTTTTT
HEK3, + 1 FLAG ins (mpknot)	GGCCCAGACTGAGCACGTGA	GTTTTAGAGCTAGAAATAGCAAGTTAAAATAAGGCTAGTCCGTTATCAACTTGAAAAAGTGGCACCGAGTCGGTGC	TGGAGGAAGCAGGGCTTCCTTTCCTCTGCCATCACTTATCGTCGTCATCCTTGTAATC	CGTGCTCAGTCTG	TCTCTCTC	GGGTCAGGAGCCCCCCCCCTGAACCCAGGATAACCCTCAAAGTCGGGGGGCAACCC	TTTTTT
RNF2, 1-15 deletion (evopreQ1)	GTCATCTTAGTCATTACCTG	GTTTTAGAGCTAGAAATAGCAAGTTAAAATAAGGCTAGTCCGTTATCAACTTGAAAAAGTGGCACCGAGTCGGTGC	TAAGCAAAACATGGGAACTCAGTTTATATGAGTTA	GTAATGACTAAGATG	TCATCTCT	TTGACGCGGTTCTATCTAGTTACGCGTTAAACCAACTAGAAA	TTTTTT
EMX1, +5 G to T	GAGTCCGAGCAGAAGAAGAA	GTTTTAGAGCTAGAAATAGCAAGTTAAAATAAGGCTAGTCCGTTATCAACTTGAAAAAGTGGCACCGAGTCGGTGC	ATGGGAGCACTTC	TTCTTCTGCTCGG			TTTTTT
FANCF, +5 G to T	GGAATCCCTTCTGCAGCACC	GTTTTAGAGCTAGAAATAGCAAGTTAAAATAAGGCTAGTCCGTTATCAACTTGAAAAAGTGGCACCGAGTCGGTGC	GGAAAAGCGATCAAGGT	GCTGCAGAA			TTTTTT
HEK3, nicking sgRNA	GTCAACCAGTATCCCGGTGC	GTTTTAGAGCTAGAAATAGCAAGTTAAAATAAGGCTAGTCCGTTATCAACTTGAAAAAGTGGCACCGAGTCGGTGC					TTTTTT
DNMT1, nicking sgRNA	GCCCTTCAGCTAAAATAAAGG	GTTTTAGAGCTAGAAATAGCAAGTTAAAATAAGGCTAGTCCGTTATCAACTTGAAAAAGTGGCACCGAGTCGGTGC					TTTTTT
RNF2, nicking sgRNA	GTCAACCATTAAGCAAAACAT	GTTTTAGAGCTAGAAATAGCAAGTTAAAATAAGGCTAGTCCGTTATCAACTTGAAAAAGTGGCACCGAGTCGGTGC					TTTTTT
EMX1, nicking sgRNA	GCCGTTTGTACTTTGTCCTC	GTTTTAGAGCTAGAAATAGCAAGTTAAAATAAGGCTAGTCCGTTATCAACTTGAAAAAGTGGCACCGAGTCGGTGC					TTTTTT
FANCF, nicking sgRNA	GGGGTCCCAGGTGCTGACGT	GTTTTAGAGCTAGAAATAGCAAGTTAAAATAAGGCTAGTCCGTTATCAACTTGAAAAAGTGGCACCGAGTCGGTGC					TTTTTT
Figure 1I
AAVS1, attP insertion twinPE-pegRNA1	GACGTCACGGCGCTGCCCCA	GTTTTAGAGCTAGAAATAGCAAGTTAAAATAAGGCTAGTCCGTTATCAACTTGAAAAAGTGGCACCGAGTCGGTGC	TACCGTACACCACTGAGACCGCGGTGGTTGACCAGACAAACCT	GGCAGCGCC			TTTTTT
AAVS1, attP insertion twinPE-pegRNA2	GGACTTCCCAGTGTGCATCG	GTTTTAGAGCTAGAAATAGCAAGTTAAAATAAGGCTAGTCCGTTATCAACTTGAAAAAGTGGCACCGAGTCGGTGC	GTCTGGTCAACCACCGCGGTCTCAGTGGTGTACGGTACAAACCT	TGCACACTG			TTTTTT
DNMT1, 1-15 deletion (evopreQ1)	GATTCCTGGTGCCAGAAACA	GTTTTAGAGCTAGAAATAGCAAGTTAAAATAAGGCTAGTCCGTTATCAACTTGAAAAAGTGGCACCGAGTCGGTGC	AGGAGGAAGCTGCTAAGGACTAGTTCTGCCC	TTCTGGCACCAGGA	CCTCTTCT	TTGACGCGGTTCTATCTAGTTACGCGTTAAACCAACTAGAAA	TTTTTT
HEK3, + 1 FLAG ins (mpknot)	GGCCCAGACTGAGCACGTGA	GTTTTAGAGCTAGAAATAGCAAGTTAAAATAAGGCTAGTCCGTTATCAACTTGAAAAAGTGGCACCGAGTCGGTGC	TGGAGGAAGCAGGGCTTCCTTTCCTCTGCCATCACTTATCGTCGTCATCCTTGTAATC	CGTGCTCAGTCTG	TCTCTCTC	GGGTCAGGAGCCCCCCCCCTGAACCCAGGATAACCCTCAAAGTCGGGGGGCAACCC	TTTTTT
RNF2, 1-15 deletion (evopreQ1)	GTCATCTTAGTCATTACCTG	GTTTTAGAGCTAGAAATAGCAAGTTAAAATAAGGCTAGTCCGTTATCAACTTGAAAAAGTGGCACCGAGTCGGTGC	TAAGCAAAACATGGGAACTCAGTTTATATGAGTTA	GTAATGACTAAGATG	TCATCTCT	TTGACGCGGTTCTATCTAGTTACGCGTTAAACCAACTAGAAA	TTTTTT
EMX1, +5 G to T	GAGTCCGAGCAGAAGAAGAA	GTTTTAGAGCTAGAAATAGCAAGTTAAAATAAGGCTAGTCCGTTATCAACTTGAAAAAGTGGCACCGAGTCGGTGC	ATGGGAGCACTTC	TTCTTCTGCTCGG			TTTTTT
FANCF, +5 G to T	GGAATCCCTTCTGCAGCACC	GTTTTAGAGCTAGAAATAGCAAGTTAAAATAAGGCTAGTCCGTTATCAACTTGAAAAAGTGGCACCGAGTCGGTGC	GGAAAAGCGATCAAGGT	GCTGCAGAA			TTTTTT
HEK3, nicking sgRNA	GTCAACCAGTATCCCGGTGC	GTTTTAGAGCTAGAAATAGCAAGTTAAAATAAGGCTAGTCCGTTATCAACTTGAAAAAGTGGCACCGAGTCGGTGC					TTTTTT
DNMT1, nicking sgRNA	GCCCTTCAGCTAAAATAAAGG	GTTTTAGAGCTAGAAATAGCAAGTTAAAATAAGGCTAGTCCGTTATCAACTTGAAAAAGTGGCACCGAGTCGGTGC					TTTTTT
RNF2, nicking sgRNA	GTCAACCATTAAGCAAAACAT	GTTTTAGAGCTAGAAATAGCAAGTTAAAATAAGGCTAGTCCGTTATCAACTTGAAAAAGTGGCACCGAGTCGGTGC					TTTTTT
EMX1, nicking sgRNA	GCCGTTTGTACTTTGTCCTC	GTTTTAGAGCTAGAAATAGCAAGTTAAAATAAGGCTAGTCCGTTATCAACTTGAAAAAGTGGCACCGAGTCGGTGC					TTTTTT
FANCF, nicking sgRNA	GGGGTCCCAGGTGCTGACGT	GTTTTAGAGCTAGAAATAGCAAGTTAAAATAAGGCTAGTCCGTTATCAACTTGAAAAAGTGGCACCGAGTCGGTGC					TTTTTT
Figure 1J
All pegRNA, epegRNAs, and nicking sgRNAs as in 1D
Figure 2B
Correction of 1-bp deletion in T7 RNAP, (+6 ins A, v1 circuit)	GCTCGCGAACAGTTGGCCCT	GTTTTAGAGCTAGAAATAGCAAGTTAAAATAAGGCTAGTCCGTTATCAACTTGAAAAAGTGGCACCGAGTCGGTGC	AGACTCATGCTCAAGG	GCCAACTGTTCGC			TTTTTT
Figure 2C
Correction of 1-bp deletion in T7 RNAP, (+6 ins A, v1 circuit)	GCTCGCGAACAGTTGGCCCT	GTTTTAGAGCTAGAAATAGCAAGTTAAAATAAGGCTAGTCCGTTATCAACTTGAAAAAGTGGCACCGAGTCGGTGC	ACTCATGCTCAAGG	GCCAACTGT			TTTTTT
Correction of 1-bp deletion in T7 RNAP, (+6 ins A, v1 circuit)	GCTCGCGAACAGTTGGCCCT	GTTTTAGAGCTAGAAATAGCAAGTTAAAATAAGGCTAGTCCGTTATCAACTTGAAAAAGTGGCACCGAGTCGGTGC	AGACTCATGCTCAAGG	GCCAACTGT			TTTTTT
Correction of 1-bp deletion in T7 RNAP, (+6 ins A, v1 circuit)	GCTCGCGAACAGTTGGCCCT	GTTTTAGAGCTAGAAATAGCAAGTTAAAATAAGGCTAGTCCGTTATCAACTTGAAAAAGTGGCACCGAGTCGGTGC	GTAAGACTCATGCTCAAGG	GCCAACTGT			TTTTTT
Correction of 1-bp deletion in T7 RNAP, (+6 ins A, v1 circuit)	GCTCGCGAACAGTTGGCCCT	GTTTTAGAGCTAGAAATAGCAAGTTAAAATAAGGCTAGTCCGTTATCAACTTGAAAAAGTGGCACCGAGTCGGTGC	TCGTAAGACTCATGCTCAAGG	GCCAACTGT			TTTTTT
Correction of 1-bp deletion in T7 RNAP, (+6 ins A, v1 circuit)	GCTCGCGAACAGTTGGCCCT	GTTTTAGAGCTAGAAATAGCAAGTTAAAATAAGGCTAGTCCGTTATCAACTTGAAAAAGTGGCACCGAGTCGGTGC	ATCTCGTAAGACTCATGCTCAAGG	GCCAACTGT			TTTTTT
Correction of 1-bp deletion in T7 RNAP, (+6 ins A, v1 circuit)	GCTCGCGAACAGTTGGCCCT	GTTTTAGAGCTAGAAATAGCAAGTTAAAATAAGGCTAGTCCGTTATCAACTTGAAAAAGTGGCACCGAGTCGGTGC	TTCACCCATCTCGTAAGACTCATGCTCAAGG	GCCAACTGT			TTTTTT
Correction of 1-bp deletion in T7 RNAP, (+6 ins A, v1 circuit)	GCTCGCGAACAGTTGGCCCT	GTTTTAGAGCTAGAAATAGCAAGTTAAAATAAGGCTAGTCCGTTATCAACTTGAAAAAGTGGCACCGAGTCGGTGC	ACTCATGCTCAAGG	GCCAACTGTT			TTTTTT
Correction of 1-bp deletion in T7 RNAP, (+6 ins A, v1 circuit)	GCTCGCGAACAGTTGGCCCT	GTTTTAGAGCTAGAAATAGCAAGTTAAAATAAGGCTAGTCCGTTATCAACTTGAAAAAGTGGCACCGAGTCGGTGC	AGACTCATGCTCAAGG	GCCAACTGTT			TTTTTT
Correction of 1-bp deletion in T7 RNAP, (+6 ins A, v1 circuit)	GCTCGCGAACAGTTGGCCCT	GTTTTAGAGCTAGAAATAGCAAGTTAAAATAAGGCTAGTCCGTTATCAACTTGAAAAAGTGGCACCGAGTCGGTGC	GTAAGACTCATGCTCAAGG	GCCAACTGTT			TTTTTT
Correction of 1-bp deletion in T7 RNAP, (+6 ins A, v1 circuit)	GCTCGCGAACAGTTGGCCCT	GTTTTAGAGCTAGAAATAGCAAGTTAAAATAAGGCTAGTCCGTTATCAACTTGAAAAAGTGGCACCGAGTCGGTGC	TCGTAAGACTCATGCTCAAGG	GCCAACTGTT			TTTTTT
Correction of 1-bp deletion in T7 RNAP, (+6 ins A, v1 circuit)	GCTCGCGAACAGTTGGCCCT	GTTTTAGAGCTAGAAATAGCAAGTTAAAATAAGGCTAGTCCGTTATCAACTTGAAAAAGTGGCACCGAGTCGGTGC	ATCTCGTAAGACTCATGCTCAAGG	GCCAACTGTT			TTTTTT
Correction of 1-bp deletion in T7 RNAP, (+6 ins A, v1 circuit)	GCTCGCGAACAGTTGGCCCT	GTTTTAGAGCTAGAAATAGCAAGTTAAAATAAGGCTAGTCCGTTATCAACTTGAAAAAGTGGCACCGAGTCGGTGC	TTCACCCATCTCGTAAGACTCATGCTCAAGG	GCCAACTGTT			TTTTTT
Correction of 1-bp deletion in T7 RNAP, (+6 ins A, v1 circuit)	GCTCGCGAACAGTTGGCCCT	GTTTTAGAGCTAGAAATAGCAAGTTAAAATAAGGCTAGTCCGTTATCAACTTGAAAAAGTGGCACCGAGTCGGTGC	ACTCATGCTCAAGG	GCCAACTGTTC			TTTTTT
Correction of 1-bp deletion in T7 RNAP, (+6 ins A, v1 circuit)	GCTCGCGAACAGTTGGCCCT	GTTTTAGAGCTAGAAATAGCAAGTTAAAATAAGGCTAGTCCGTTATCAACTTGAAAAAGTGGCACCGAGTCGGTGC	AGACTCATGCTCAAGG	GCCAACTGTTC			TTTTTT
Correction of 1-bp deletion in T7 RNAP, (+6 ins A, v1 circuit)	GCTCGCGAACAGTTGGCCCT	GTTTTAGAGCTAGAAATAGCAAGTTAAAATAAGGCTAGTCCGTTATCAACTTGAAAAAGTGGCACCGAGTCGGTGC	GTAAGACTCATGCTCAAGG	GCCAACTGTTC			TTTTTT
Correction of 1-bp deletion in T7 RNAP, (+6 ins A, v1 circuit)	GCTCGCGAACAGTTGGCCCT	GTTTTAGAGCTAGAAATAGCAAGTTAAAATAAGGCTAGTCCGTTATCAACTTGAAAAAGTGGCACCGAGTCGGTGC	TCGTAAGACTCATGCTCAAGG	GCCAACTGTTC			TTTTTT
Correction of 1-bp deletion in T7 RNAP, (+6 ins A, v1 circuit)	GCTCGCGAACAGTTGGCCCT	GTTTTAGAGCTAGAAATAGCAAGTTAAAATAAGGCTAGTCCGTTATCAACTTGAAAAAGTGGCACCGAGTCGGTGC	ATCTCGTAAGACTCATGCTCAAGG	GCCAACTGTTC			TTTTTT
Correction of 1-bp deletion in T7 RNAP, (+6 ins A, v1 circuit)	GCTCGCGAACAGTTGGCCCT	GTTTTAGAGCTAGAAATAGCAAGTTAAAATAAGGCTAGTCCGTTATCAACTTGAAAAAGTGGCACCGAGTCGGTGC	TTCACCCATCTCGTAAGACTCATGCTCAAGG	GCCAACTGTTC			TTTTTT
Correction of 1-bp deletion in T7 RNAP, (+6 ins A, v1 circuit)	GCTCGCGAACAGTTGGCCCT	GTTTTAGAGCTAGAAATAGCAAGTTAAAATAAGGCTAGTCCGTTATCAACTTGAAAAAGTGGCACCGAGTCGGTGC	ACTCATGCTCAAGG	GCCAACTGTTCG			TTTTTT
Correction of 1-bp deletion in T7 RNAP, (+6 ins A, v1 circuit)	GCTCGCGAACAGTTGGCCCT	GTTTTAGAGCTAGAAATAGCAAGTTAAAATAAGGCTAGTCCGTTATCAACTTGAAAAAGTGGCACCGAGTCGGTGC	AGACTCATGCTCAAGG	GCCAACTGTTCG			TTTTTT
Correction of 1-bp deletion in T7 RNAP, (+6 ins A, v1 circuit)	GCTCGCGAACAGTTGGCCCT	GTTTTAGAGCTAGAAATAGCAAGTTAAAATAAGGCTAGTCCGTTATCAACTTGAAAAAGTGGCACCGAGTCGGTGC	GTAAGACTCATGCTCAAGG	GCCAACTGTTCG			TTTTTT
Correction of 1-bp deletion in T7 RNAP, (+6 ins A, v1 circuit)	GCTCGCGAACAGTTGGCCCT	GTTTTAGAGCTAGAAATAGCAAGTTAAAATAAGGCTAGTCCGTTATCAACTTGAAAAAGTGGCACCGAGTCGGTGC	TCGTAAGACTCATGCTCAAGG	GCCAACTGTTCG			TTTTTT
Correction of 1-bp deletion in T7 RNAP, (+6 ins A, v1 circuit)	GCTCGCGAACAGTTGGCCCT	GTTTTAGAGCTAGAAATAGCAAGTTAAAATAAGGCTAGTCCGTTATCAACTTGAAAAAGTGGCACCGAGTCGGTGC	ATCTCGTAAGACTCATGCTCAAGG	GCCAACTGTTCG			TTTTTT
Correction of 1-bp deletion in T7 RNAP, (+6 ins A, v1 circuit)	GCTCGCGAACAGTTGGCCCT	GTTTTAGAGCTAGAAATAGCAAGTTAAAATAAGGCTAGTCCGTTATCAACTTGAAAAAGTGGCACCGAGTCGGTGC	TTCACCCATCTCGTAAGACTCATGCTCAAGG	GCCAACTGTTCG			TTTTTT
Correction of 1-bp deletion in T7 RNAP, (+6 ins A, v1 circuit)	GCTCGCGAACAGTTGGCCCT	GTTTTAGAGCTAGAAATAGCAAGTTAAAATAAGGCTAGTCCGTTATCAACTTGAAAAAGTGGCACCGAGTCGGTGC	ACTCATGCTCAAGG	GCCAACTGTTCGC			TTTTTT
Correction of 1-bp deletion in T7 RNAP, (+6 ins A, v1 circuit)	GCTCGCGAACAGTTGGCCCT	GTTTTAGAGCTAGAAATAGCAAGTTAAAATAAGGCTAGTCCGTTATCAACTTGAAAAAGTGGCACCGAGTCGGTGC	AGACTCATGCTCAAGG	GCCAACTGTTCGC			TTTTTT
Correction of 1-bp deletion in T7 RNAP, (+6 ins A, v1 circuit)	GCTCGCGAACAGTTGGCCCT	GTTTTAGAGCTAGAAATAGCAAGTTAAAATAAGGCTAGTCCGTTATCAACTTGAAAAAGTGGCACCGAGTCGGTGC	GTAAGACTCATGCTCAAGG	GCCAACTGTTCGC			TTTTTT
Correction of 1-bp deletion in T7 RNAP, (+6 ins A, v1 circuit)	GCTCGCGAACAGTTGGCCCT	GTTTTAGAGCTAGAAATAGCAAGTTAAAATAAGGCTAGTCCGTTATCAACTTGAAAAAGTGGCACCGAGTCGGTGC	TCGTAAGACTCATGCTCAAGG	GCCAACTGTTCGC			TTTTTT
Correction of 1-bp deletion in T7 RNAP, (+6 ins A, v1 circuit)	GCTCGCGAACAGTTGGCCCT	GTTTTAGAGCTAGAAATAGCAAGTTAAAATAAGGCTAGTCCGTTATCAACTTGAAAAAGTGGCACCGAGTCGGTGC	TTCACCCATCTCGTAAGACTCATGCTCAAGG	GCCAACTGTTCGC			TTTTTT
Correction of 1-bp deletion in T7 RNAP, (+6 ins A, v1 circuit)	GCTCGCGAACAGTTGGCCCT	GTTTTAGAGCTAGAAATAGCAAGTTAAAATAAGGCTAGTCCGTTATCAACTTGAAAAAGTGGCACCGAGTCGGTGC	ACTCATGCTCAAGG	GCCAACTGTTCGCG			TTTTTT
Correction of 1-bp deletion in T7 RNAP, (+6 ins A, v1 circuit)	GCTCGCGAACAGTTGGCCCT	GTTTTAGAGCTAGAAATAGCAAGTTAAAATAAGGCTAGTCCGTTATCAACTTGAAAAAGTGGCACCGAGTCGGTGC	AGACTCATGCTCAAGG	GCCAACTGTTCGCG			TTTTTT
Correction of 1-bp deletion in T7 RNAP, (+6 ins A, v1 circuit)	GCTCGCGAACAGTTGGCCCT	GTTTTAGAGCTAGAAATAGCAAGTTAAAATAAGGCTAGTCCGTTATCAACTTGAAAAAGTGGCACCGAGTCGGTGC	GTAAGACTCATGCTCAAGG	GCCAACTGTTCGCG			TTTTTT
Correction of 1-bp deletion in T7 RNAP, (+6 ins A, v1 circuit)	GCTCGCGAACAGTTGGCCCT	GTTTTAGAGCTAGAAATAGCAAGTTAAAATAAGGCTAGTCCGTTATCAACTTGAAAAAGTGGCACCGAGTCGGTGC	TCGTAAGACTCATGCTCAAGG	GCCAACTGTTCGCG			TTTTTT
Correction of 1-bp deletion in T7 RNAP, (+6 ins A, v1 circuit)	GCTCGCGAACAGTTGGCCCT	GTTTTAGAGCTAGAAATAGCAAGTTAAAATAAGGCTAGTCCGTTATCAACTTGAAAAAGTGGCACCGAGTCGGTGC	ATCTCGTAAGACTCATGCTCAAGG	GCCAACTGTTCGCG			TTTTTT
Correction of 1-bp deletion in T7 RNAP, (+6 ins A, v1 circuit)	GCTCGCGAACAGTTGGCCCT	GTTTTAGAGCTAGAAATAGCAAGTTAAAATAAGGCTAGTCCGTTATCAACTTGAAAAAGTGGCACCGAGTCGGTGC	TTCACCCATCTCGTAAGACTCATGCTCAAGG	GCCAACTGTTCGCG			TTTTTT
Figure 2D and 2E
Correction of 1-bp deletion in T7 RNAP, (+6 ins A, v1 circuit)	GCTCGCGAACAGTTGGCCCT	GTTTTAGAGCTAGAAATAGCAAGTTAAAATAAGGCTAGTCCGTTATCAACTTGAAAAAGTGGCACCGAGTCGGTGC	GTAAGACTCATGCTCAAGG	GCCAACTGTT			TTTTTT
Figure 2H, 2K
Correction of 1-bp deletion in T7 RNAP, (+6 ins A, v1 circuit)	GCTCGCGAACAGTTGGCCCT	GTTTTAGAGCTAGAAATAGCAAGTTAAAATAAGGCTAGTCCGTTATCAACTTGAAAAAGTGGCACCGAGTCGGTGC	AGACTCATGCTCAAGG	GCCAACTGT			TTTTTT
Correction of 20-bp deletion in T7 RNAP, (v2 circuit)	GCAATGAACTGGCTTAAGTC	GTTTTAGAGCTAGAAATAGCAAGTTAAAATAAGGCTAGTCCGTTATCAACTTGAAAAAGTGGCACCGAGTCGGTGC	TTGCGAAGAATCTCTCCAGTCTTCTTATCTTTGACCTCAGCAGCCAGCAGCTTAGCAGCAGAC	TTAAGCCAG			TTTTTT
Figure 3E
AAVS1, attP insertion twinPE-pegRNA1	GACGTCACGGCGCTGCCCCA	GTTTTAGAGCTAGAAATAGCAAGTTAAAATAAGGCTAGTCCGTTATCAACTTGAAAAAGTGGCACCGAGTCGGTGC	TACCGTACACCACTGAGACCGCGGTGGTTGACCAGACAAACCT	GGCAGCGCC			TTTTTT
AAVS1, attP insertion twinPE-pegRNA2	GGACTTCCCAGTGTGCATCG	GTTTTAGAGCTAGAAATAGCAAGTTAAAATAAGGCTAGTCCGTTATCAACTTGAAAAAGTGGCACCGAGTCGGTGC	GTCTGGTCAACCACCGCGGTCTCAGTGGTGTACGGTACAAACCT	TGCACACTG			TTTTTT
FANCF, +5 G to T (no ngRNA)	GGAATCCCTTCTGCAGCACC	GTTTTAGAGCTAGAAATAGCAAGTTAAAATAAGGCTAGTCCGTTATCAACTTGAAAAAGTGGCACCGAGTCGGTGC	GGAAAAGCGATCAAGGT	GCTGCAGAA			TTTTTT
EMX1, +5 G to T	GAGTCCGAGCAGAAGAAGAA	GTTTTAGAGCTAGAAATAGCAAGTTAAAATAAGGCTAGTCCGTTATCAACTTGAAAAAGTGGCACCGAGTCGGTGC	ATGGGAGCACTTC	TTCTTCTGCTCGG			TTTTTT
DNMT1, 1-15 deletion (evopreQ1, no ngRNA)	GATTCCTGGTGCCAGAAACA	GTTTTAGAGCTAGAAATAGCAAGTTAAAATAAGGCTAGTCCGTTATCAACTTGAAAAAGTGGCACCGAGTCGGTGC	AGGAGGAAGCTGCTAAGGACTAGTTCTGCCC	TTCTGGCACCAGGA	CCTCTTCT	TTGACGCGGTTCTATCTAGTTACGCGTTAAACCAACTAGAAA	TTTTTT
HEK3, + 1 FLAG ins (mpknot)	GGCCCAGACTGAGCACGTGA	GTTTTAGAGCTAGAAATAGCAAGTTAAAATAAGGCTAGTCCGTTATCAACTTGAAAAAGTGGCACCGAGTCGGTGC	TGGAGGAAGCAGGGCTTCCTTTCCTCTGCCATCACTTATCGTCGTCATCCTTGTAATC	CGTGCTCAGTCTG	TCTCTCTC	GGGTCAGGAGCCCCCCCCCTGAACCCAGGATAACCCTCAAAGTCGGGGGGCAACCC	TTTTTT
RNF2, 1-15 deletion (evopreQ1)	GTCATCTTAGTCATTACCTG	GTTTTAGAGCTAGAAATAGCAAGTTAAAATAAGGCTAGTCCGTTATCAACTTGAAAAAGTGGCACCGAGTCGGTGC	TAAGCAAAACATGGGAACTCAGTTTATATGAGTTA	GTAATGACTAAGATG	TCATCTCT	TTGACGCGGTTCTATCTAGTTACGCGTTAAACCAACTAGAAA	TTTTTT
HEK3, nicking sgRNA	GTCAACCAGTATCCCGGTGC	GTTTTAGAGCTAGAAATAGCAAGTTAAAATAAGGCTAGTCCGTTATCAACTTGAAAAAGTGGCACCGAGTCGGTGC					TTTTTT
RNF2, nicking sgRNA	GTCAACCATTAAGCAAAACAT	GTTTTAGAGCTAGAAATAGCAAGTTAAAATAAGGCTAGTCCGTTATCAACTTGAAAAAGTGGCACCGAGTCGGTGC					TTTTTT
EMX1, nicking sgRNA	GCCGTTTGTACTTTGTCCTC	GTTTTAGAGCTAGAAATAGCAAGTTAAAATAAGGCTAGTCCGTTATCAACTTGAAAAAGTGGCACCGAGTCGGTGC					TTTTTT
Figure 3F
VEGFA,+5 G to T (evopreQ1)	GATGTCTGCAGGCCAGATGA	GTTTTAGAGCTAGAAATAGCAAGTTAAAATAAGGCTAGTCCGTTATCAACTTGAAAAAGTGGCACCGAGTCGGTGC	AATGTGCCATCTGGAGCACTCA	TCTGGCCTGCAGA	ACAATCTC	TTGACGCGGTTCTATCTAGTTACGCGTTAAACCAACTAGAAA	TTTTTT
DNMT1, 1-15 deletion (evopreQ1)	GATTCCTGGTGCCAGAAACA	GTTTTAGAGCTAGAAATAGCAAGTTAAAATAAGGCTAGTCCGTTATCAACTTGAAAAAGTGGCACCGAGTCGGTGC	AGGAGGAAGCTGCTAAGGACTAGTTCTGCCC	TTCTGGCACCAGGA	CCTCTTCT	TTGACGCGGTTCTATCTAGTTACGCGTTAAACCAACTAGAAA	TTTTTT
RNF2, 1-15 deletion (evopreQ1)	GTCATCTTAGTCATTACCTG	GTTTTAGAGCTAGAAATAGCAAGTTAAAATAAGGCTAGTCCGTTATCAACTTGAAAAAGTGGCACCGAGTCGGTGC	TAAGCAAAACATGGGAACTCAGTTTATATGAGTTA	GTAATGACTAAGATG	TCATCTCT	TTGACGCGGTTCTATCTAGTTACGCGTTAAACCAACTAGAAA	TTTTTT
RUNX1, +5 G to T (evopreQ1)	GCATTTTCAGGAGGAAGCGA	GTTTTAGAGCTAGAAATAGCAAGTTAAAATAAGGCTAGTCCGTTATCAACTTGAAAAAGTGGCACCGAGTCGGTGC	AGGAAATGACTCAAATATGCTGTCTGAAGCAATCG	CTTCCTCCTGAAAAT	AACTCTCT	TTGACGCGGTTCTATCTAGTTACGCGTTAAACCAACTAGAAA	TTTTTT
EMX1, 1-15 deletion (evopreQ1)	GAGTCCGAGCAGAAGAAGAA	GTTTTAGAGCTAGAAATAGCAAGTTAAAATAAGGCTAGTCCGTTATCAACTTGAAAAAGTGGCACCGAGTCGGTGC	TTGGCCTGCTTCGTGGCAATGCGCCACCGGTTGATG	TTCTTCTGCTCGGA	AACAATCT	TTGACGCGGTTCTATCTAGTTACGCGTTAAACCAACTAGAAA	TTTTTT
FANCF, +5 G to T (mpknot)	GGAATCCCTTCTGCAGCACC	GTTTTAGAGCTAGAAATAGCAAGTTAAAATAAGGCTAGTCCGTTATCAACTTGAAAAAGTGGCACCGAGTCGGTGC	GGAAAAGCGATCAAGGT	GCTGCAGAAGGGA	CAATCACT	GGGTCAGGAGCCCCCCCCCTGAACCCAGGATAACCCTCAAAGTCGGGGGGCAACCC	TTTTTT
EMX1, +5 G to T (evopreQ1)	GAGTCCGAGCAGAAGAAGAA	GTTTTAGAGCTAGAAATAGCAAGTTAAAATAAGGCTAGTCCGTTATCAACTTGAAAAAGTGGCACCGAGTCGGTGC	GTGATGGGAGCACTTC	TTCTTCTGCTCGGA	AACAATCT	TTGACGCGGTTCTATCTAGTTACGCGTTAAACCAACTAGAAA	TTTTTT
VEGFA, nicking sgRNA	GAGCCCAGGGCTGGGCACAG	GTTTTAGAGCTAGAAATAGCAAGTTAAAATAAGGCTAGTCCGTTATCAACTTGAAAAAGTGGCACCGAGTCGGTGC					TTTTTT
RUNX1, nicking sgRNA	GATGAAGCACTGTGGGTACGA	GTTTTAGAGCTAGAAATAGCAAGTTAAAATAAGGCTAGTCCGTTATCAACTTGAAAAAGTGGCACCGAGTCGGTGC					TTTTTT
DNMT1, nicking sgRNA	GCCCTTCAGCTAAAATAAAGG	GTTTTAGAGCTAGAAATAGCAAGTTAAAATAAGGCTAGTCCGTTATCAACTTGAAAAAGTGGCACCGAGTCGGTGC					TTTTTT
RNF2, nicking sgRNA	GTCAACCATTAAGCAAAACAT	GTTTTAGAGCTAGAAATAGCAAGTTAAAATAAGGCTAGTCCGTTATCAACTTGAAAAAGTGGCACCGAGTCGGTGC					TTTTTT
EMX1, nicking sgRNA	GCCGTTTGTACTTTGTCCTC	GTTTTAGAGCTAGAAATAGCAAGTTAAAATAAGGCTAGTCCGTTATCAACTTGAAAAAGTGGCACCGAGTCGGTGC					TTTTTT
FANCF, nicking sgRNA	GGGGTCCCAGGTGCTGACGT	GTTTTAGAGCTAGAAATAGCAAGTTAAAATAAGGCTAGTCCGTTATCAACTTGAAAAAGTGGCACCGAGTCGGTGC					TTTTTT
Figure 3H
HEXA 1278insTATC	GATCCTTCCAGTCAGGGCCAT	GTTTTAGAGCTAGAAATAGCAAGTTAAAATAAGGCTAGTCCGTTATCAACTTGAAAAAGTGGCACCGAGTCGGTGC	GTACCTGAACCGTATATCGTATG	GCCCTGACT	TCTCTCTC	CGCGGTTCTATCTAGTTACGCGTTAAACCAACTAGAA	TTTTTT
HEXA, nicking sgRNA	GTACCTGAACCGTATATCGTA	GTTTTAGAGCTAGAAATAGCAAGTTAAAATAAGGCTAGTCCGTTATCAACTTGAAAAAGTGGCACCGAGTCGGTGC					TTTTTT
Figure 4C
HEK3, + 1 FLAG ins (mpknot)	GGCCCAGACTGAGCACGTGA	GTTTTAGAGCTAGAAATAGCAAGTTAAAATAAGGCTAGTCCGTTATCAACTTGAAAAAGTGGCACCGAGTCGGTGC	TGGAGGAAGCAGGGCTTCCTTTCCTCTGCCATCACTTATCGTCGTCATCCTTGTAATC	CGTGCTCAGTCTG	TCTCTCTC	GGGTCAGGAGCCCCCCCCCTGAACCCAGGATAACCCTCAAAGTCGGGGGGCAACCC	TTTTTT
HEK3, +1 loxP ins (tevoPreQ1)	GGCCCAGACTGAGCACGTGA	GTTTTAGAGCTAGAAATAGCAAGTTAAAATAAGGCTAGTCCGTTATCAACTTGAAAAAGTGGCACCGAGTCGGTGC	TGGAGGAAGCAGGGCTTCCTTTCCTCTGCCATCAATAACTTCGTATAATGTATGCTATACGAAGTTATAACAAT	CGTGCTCAGTCTG		CGCGGTTCTATCTAGTTACGCGTTAAACCAACTAGAA	TTTTTT
CCR5, attB ins., twinPE pegRNA1	GCTGTGTTTGCGTCTCTCCC	GTTTTAGAGCTAGAAATAGCAAGTTAAAATAAGGCTAGTCCGTTATCAACTTGAAAAAGTGGCACCGAGTCGGTGC	ACGACGGAGACCGCCGTCGTCGACAAGCC	AGAGACGCAAA			TTTTTT
CCR5, attB ins., twinPE pegRNA2	GTATGGAAAATGAGAGCTGC	GTTTTAGAGCTAGAAATAGCAAGTTAAAATAAGGCTAGTCCGTTATCAACTTGAAAAAGTGGCACCGAGTCGGTGC	ACGACGGCGGTCTCCGTCGTCAGGATCAT	GCTCTCATTTTC			TTTTTT
PAH twinPE recode, pegRNA1	GTGGTTTCCGCCTCCGACCTG	GTTTTAGAGCTAGAAATAGCAAGTTAAAATAAGGCTAGTCCGTTATCAACTTGAAAAAGTGGCACCGAGTCGGTGC	ACGCGGAATGCGAGACCCCCCAGAAAGTCTCTACTGCTCAAGAGCCCGGCAACGG	GTCGGAGGCG	TCTCTCTCTTGA	CGCGGTTCTATCTAGTTACGCGTTAAACCAACTAGAAA	TTTTTT
PAH twinPE recode, pegRNA2	GTCTGATGTACTGTGTGCAG	GTTTTAGAGCTAGAAATAGCAAGTTAAAATAAGGCTAGTCCGTTATCAACTTGAAAAAGTGGCACCGAGTCGGTGC	GGGCTCTTGAGCAGTAGAGACTTTCTGGGGGGTCTCGCATTCCGCGTGTTTCATTG	CACACAGTACAT	CTCTCTCTTGA	CGCGGTTCTATCTAGTTACGCGTTAAACCAACTAGAAA	TTTTTT
HEK3, nicking sgRNA	GTCAACCAGTATCCCGGTGC	GTTTTAGAGCTAGAAATAGCAAGTTAAAATAAGGCTAGTCCGTTATCAACTTGAAAAAGTGGCACCGAGTCGGTGC					TTTTTT
Figure 4D
HEK3, + 1 FLAG ins (mpknot)	GGCCCAGACTGAGCACGTGA	GTTTTAGAGCTAGAAATAGCAAGTTAAAATAAGGCTAGTCCGTTATCAACTTGAAAAAGTGGCACCGAGTCGGTGC	TGGAGGAAGCAGGGCTTCCTTTCCTCTGCCATCACTTATCGTCGTCATCCTTGTAATC	CGTGCTCAGTCTG	TCTCTCTC	GGGTCAGGAGCCCCCCCCCTGAACCCAGGATAACCCTCAAAGTCGGGGGGCAACCC	TTTTTT
HEK3, +1 loxP ins	GGCCCAGACTGAGCACGTGA	GTTTTAGAGCTAGAAATAGCAAGTTAAAATAAGGCTAGTCCGTTATCAACTTGAAAAAGTGGCACCGAGTCGGTGC	TGGAGGAAGCAGGGCTTCCTTTCCTCTGCCATCAATAACTTCGTATAATGTATGCTATACGAAGTTATAACAAT	CGTGCTCAGTCTG			TTTTTT
HEK3, nicking sgRNA	GTCAACCAGTATCCCGGTGC	GTTTTAGAGCTAGAAATAGCAAGTTAAAATAAGGCTAGTCCGTTATCAACTTGAAAAAGTGGCACCGAGTCGGTGC					TTTTTT
Figure 4E
HEK3, +1 loxP ins	GGCCCAGACTGAGCACGTGA	GTTTTAGAGCTAGAAATAGCAAGTTAAAATAAGGCTAGTCCGTTATCAACTTGAAAAAGTGGCACCGAGTCGGTGC	TGGAGGAAGCAGGGCTTCCTTTCCTCTGCCATCAATAACTTCGTATAATGTATGCTATACGAAGTTATAACAAT	CGTGCTCAGTCTG			TTTTTT
Figure 4F
HEK3 large hairpin	GGCCCAGACTGAGCACGTGA	GTTTTAGAGCTAGAAATAGCAAGTTAAAATAAGGCTAGTCCGTTATCAACTTGAAAAAGTGGCACCGAGTCGGTGC	TGGAGGAAGCAGGGCTTCCTTTCCTCTGCCATCAAAGCCCTGCTTCCTCCA	CGTGCTCAGTCTG			TTTTTT
HEK3 unpinned	GGCCCAGACTGAGCACGTGA	GTTTTAGAGCTAGAAATAGCAAGTTAAAATAAGGCTAGTCCGTTATCAACTTGAAAAAGTGGCACCGAGTCGGTGC	TGGAGGAAGCAGGGCTTCCTTTCCTCTGCCATCAAAGCACTGGATCCTCCA	CGTGCTCAGTCTG			TTTTTT
HEK3, nicking sgRNA	GTCAACCAGTATCCCGGTGC	GTTTTAGAGCTAGAAATAGCAAGTTAAAATAAGGCTAGTCCGTTATCAACTTGAAAAAGTGGCACCGAGTCGGTGC					TTTTTT
Figure 4G
HEK3 large hairpin	GGCCCAGACTGAGCACGTGA	GTTTTAGAGCTAGAAATAGCAAGTTAAAATAAGGCTAGTCCGTTATCAACTTGAAAAAGTGGCACCGAGTCGGTGC	TGGAGGAAGCAGGGCTTCCTTTCCTCTGCCATCAAAGCCCTGCTTCCTCCA	CGTGCTCAGTCTG			TTTTTT
HEK3 large hairpin UC	GGCCCAGACTGAGCACGTGA	GTTTTAGAGCTAGAAATAGCAAGTTAAAATAAGGCTAGTCCGTTATCAACTTGAAAAAGTGGCACCGAGTCGGTGC	TGGAGGAAGCAGGGCTTCCTTTCCTCTGCCATCAAAGCACTGGATCCTCCA	CGTGCTCAGTCTG			TTTTTT
HEK3 small hairpin	GGCCCAGACTGAGCACGTGA	GTTTTAGAGCTAGAAATAGCAAGTTAAAATAAGGCTAGTCCGTTATCAACTTGAAAAAGTGGCACCGAGTCGGTGC	TGGAGGAAGCAGGGCTTCCTTTCCTCTGCCATCATTCCTCCA	CGTGCTCAGTCTG			TTTTTT
HEK3 med hairpin	GGCCCAGACTGAGCACGTGA	GTTTTAGAGCTAGAAATAGCAAGTTAAAATAAGGCTAGTCCGTTATCAACTTGAAAAAGTGGCACCGAGTCGGTGC	TGGAGGAAGCAGGGCTTCCTTTCCTCTGCCATCACTGCTTCCTCCA	CGTGCTCAGTCTG			TTTTTT
HEK3 med hairpin UC	GGCCCAGACTGAGCACGTGA	GTTTTAGAGCTAGAAATAGCAAGTTAAAATAAGGCTAGTCCGTTATCAACTTGAAAAAGTGGCACCGAGTCGGTGC	TGGAGGAAGCAGGGCTTCCTTTCCTCTGCCATCACTGGTTCCTGCA	CGTGCTCAGTCTG			TTTTTT
HEK3 med hairpin 2	GGCCCAGACTGAGCACGTGA	GTTTTAGAGCTAGAAATAGCAAGTTAAAATAAGGCTAGTCCGTTATCAACTTGAAAAAGTGGCACCGAGTCGGTGC	TGGAGGAAGCAGGGCTTCCTTTCCTCTGCCATCAGCTTCCTCCA	CGTGCTCAGTCTG			TTTTTT
HEK3 install hairpin	GGCCCAGACTGAGCACGTGA	GTTTTAGAGCTAGAAATAGCAAGTTAAAATAAGGCTAGTCCGTTATCAACTTGAAAAAGTGGCACCGAGTCGGTGC	TGGAGGAAGCAGGGCTTCCTTTCCTCGGCACAATTCAGGTCAGGTGCCGCTGCCATCA	CGTGCTCAGTCTG			TTTTTT
HEK3 install hairpin UC	GGCCCAGACTGAGCACGTGA	GTTTTAGAGCTAGAAATAGCAAGTTAAAATAAGGCTAGTCCGTTATCAACTTGAAAAAGTGGCACCGAGTCGGTGC	TGGAGGAAGCAGGGCTTCCTTTCCTCGGAACAATTCAGGTCAGGTGACGCTGCCATCA	CGTGCTCAGTCTG			TTTTTT
RNF2 large hairpin	GTCATCTTAGTCATTACCTG	GTTTTAGAGCTAGAAATAGCAAGTTAAAATAAGGCTAGTCCGTTATCAACTTGAAAAAGTGGCACCGAGTCGGTGC	TAAGCAAAACATGGGAACTCAGTTTATATGAGTTACAACGAACTAACTCATATAAACTGAGTTCCCATGTTACCTCAG	GTAATGACTAAGATG			TTTTTT
RNF2 med hairpin	GTCATCTTAGTCATTACCTG	GTTTTAGAGCTAGAAATAGCAAGTTAAAATAAGGCTAGTCCGTTATCAACTTGAAAAAGTGGCACCGAGTCGGTGC	TAAGCAAAACATGGGAACTCAGTTTATATGAGTTACAACGAACTAACTGACATATACTGAGTGACCATGTTACCTCAG	GTAATGACTAAGATG			TTTTTT
RNF2 med hairpin 2	GTCATCTTAGTCATTACCTG	GTTTTAGAGCTAGAAATAGCAAGTTAAAATAAGGCTAGTCCGTTATCAACTTGAAAAAGTGGCACCGAGTCGGTGC	TAAGCAAAACATGGGAACTCAGTTTATATGAGTTACAACGAACACCATAACTTCGTATAATGTATGCTATACGAAGTTATAACAATTCAG	GTAATGACTAAGATG			TTTTTT
HEK3, +1 loxP ins	GGCCCAGACTGAGCACGTGA	GTTTTAGAGCTAGAAATAGCAAGTTAAAATAAGGCTAGTCCGTTATCAACTTGAAAAAGTGGCACCGAGTCGGTGC	TGGAGGAAGCAGGGCTTCCTTTCCTCTGCCATCAATAACTTCGTATAATGTATGCTATACGAAGTTATAACAAT	CGTGCTCAGTCTG			TTTTTT
DNMT1 large hairpin	GATTCCTGGTGCCAGAAACA	GTTTTAGAGCTAGAAATAGCAAGTTAAAATAAGGCTAGTCCGTTATCAACTTGAAAAAGTGGCACCGAGTCGGTGC	AGGAGGAAGCTGCTAAGGACTAGTTCTGCCAACTAGTCCTTAGCACTCCCGTCACCCCTGT	TTCTGGCACCAGGA			TTTTTT
DNMT1 med hairpin	GATTCCTGGTGCCAGAAACA	GTTTTAGAGCTAGAAATAGCAAGTTAAAATAAGGCTAGTCCGTTATCAACTTGAAAAAGTGGCACCGAGTCGGTGC	AGGAGGAAGCTGCTAAGGACTAGTTCTGCCCTAGTCCTTAGCAGTCCCGTCACCCCTGT	TTCTGGCACCAGGA			TTTTTT
HEK3, nicking sgRNA	GTCAACCAGTATCCCGGTGC	GTTTTAGAGCTAGAAATAGCAAGTTAAAATAAGGCTAGTCCGTTATCAACTTGAAAAAGTGGCACCGAGTCGGTGC					TTTTTT
RNF2, nicking sgRNA	GTCAACCATTAAGCAAAACAT	GTTTTAGAGCTAGAAATAGCAAGTTAAAATAAGGCTAGTCCGTTATCAACTTGAAAAAGTGGCACCGAGTCGGTGC					TTTTTT
DNMT1, nicking sgRNA	GCCCTTCAGCTAAAATAAAGG	GTTTTAGAGCTAGAAATAGCAAGTTAAAATAAGGCTAGTCCGTTATCAACTTGAAAAAGTGGCACCGAGTCGGTGC					TTTTTT
Figure 4H
IDS edit 1-twinPE-pegRNA1	GCACTCATTTCCTCCAAGCTC	GTTTTAGAGCTAGAAATAGCAAGTTAAAATAAGGCTAGTCCGTTATCAACTTGAAAAAGTGGCACCGAGTCGGTGC	GTCTGGTCAACCACCGCGGTCTCAGTGGTGTACGGTACAAACCT	CTTGGAGGAAA			TTTTTT
IDS edit 1-twinPE-pegRNA2	GTTATGGTTTACTCCATCTA	GTTTTAGAGCTAGAAATAGCAAGTTAAAATAAGGCTAGTCCGTTATCAACTTGAAAAAGTGGCACCGAGTCGGTGC	TACCGTACACCACTGAGACCGCGGTGGTTGACCAGACAAACCT	ATGGAGTAAACC			TTTTTT
IDS edit 2-twinPE-pegRNA1	GTTTTGGTTTACCCTATCTA	GTTTTAGAGCTAGAAATAGCAAGTTAAAATAAGGCTAGTCCGTTATCAACTTGAAAAAGTGGCACCGAGTCGGTGC	GGCTTGTCGACGACGGCGGTCTCCGTCGTCAGGATCAT	ATAGGGTAAACCA			TTTTTT
IDS edit 2-twinPE-pegRNA2	GTGCCACCTAACAGTGAGCTG	GTTTTAGAGCTAGAAATAGCAAGTTAAAATAAGGCTAGTCCGTTATCAACTTGAAAAAGTGGCACCGAGTCGGTGC	ATGATCCTGACGACGGAGACCGCCGTCGTCGACAAGCC	CTCACTGTTAGGT			TTTTTT
CCR5 edit 1-twinPE-pegRNA1	GACCCCTCAGTATTTCAGCT	GTTTTAGAGCTAGAAATAGCAAGTTAAAATAAGGCTAGTCCGTTATCAACTTGAAAAAGTGGCACCGAGTCGGTGC	GGCTTGTCGACGACGGCGGTCTCCGTCGTCAGGATCAT	TGAAATACTG			TTTTTT
CCR5 edit 1-twinPE-pegRNA2	GAAAAGACATCAAGCACAGA	GTTTTAGAGCTAGAAATAGCAAGTTAAAATAAGGCTAGTCCGTTATCAACTTGAAAAAGTGGCACCGAGTCGGTGC	ATGATCCTGACGACGGAGACCGCCGTCGTCGACAAGCC	GTGCTTGATGTC			TTTTTT
CCR5 edit 2-twinPE-pegRNA1	GAAGTGTGATCACTTGGGTGG	GTTTTAGAGCTAGAAATAGCAAGTTAAAATAAGGCTAGTCCGTTATCAACTTGAAAAAGTGGCACCGAGTCGGTGC	ATGATCCTGACGACGGAGACCGCCGTCGTCGACAAGCC	CCCAAGTGATC		CGCGGTTCTATCTAGTTACGCGTTAAACCAACTAGAA	TTTTTT
CCR5 edit 2-twinPE-pegRNA2	GTATGGAAAATGAGAGCTGC	GTTTTAGAGCTAGAAATAGCAAGTTAAAATAAGGCTAGTCCGTTATCAACTTGAAAAAGTGGCACCGAGTCGGTGC	GGCTTGTCGACGACGGCGGTCTCCGTCGTCAGGATCAT	GCTCTCATTTTC		CGCGGTTCTATCTAGTTACGCGTTAAACCAACTAGAA	TTTTTT
CCR5 edit 3-twinPE-pegRNA1	CACAGTCTCACCCAGACTCC	GTTTTAGAGCTAGAAATAGCAAGTTAAAATAAGGCTAGTCCGTTATCAACTTGAAAAAGTGGCACCGAGTCGGTGC	ATGATCCTGACGACGGAGACCGCCGTCGTCGACAAGCC	GTCTGGGTGAGAC			TTTTTT
CCR5 edit 3-twinPE-pegRNA2	GTATTTCAGCTGGGATGGGA	GTTTTAGAGCTAGAAATAGCAAGTTAAAATAAGGCTAGTCCGTTATCAACTTGAAAAAGTGGCACCGAGTCGGTGC	GGCTTGTCGACGACGGCGGTCTCCGTCGTCAGGATCAT	CATCCCAGCT			TTTTTT
Figure 4I
Rosa26, attB insertion-twinPE-pegRNA1	GCTACTGTTCACTCTAACAG	GTTTTAGAGCTAGAAATAGCAAGTTAAAATAAGGCTAGTCCGTTATCAACTTGAAAAAGTGGCACCGAGTCGGTGC	ATGATCCTGACGACGGAGACCGCCGTCGTCGACAAGCC	TTAGAGTGAA	CAGTAG	CGCGGTTCTATCTAGTTACGCGTTAAACCAACTAGAA	TTTTTT
Rosa26, attB insertion-twinPE-pegRNA2	GAATCTGCTAGTATATCCGT	GTTTTAGAGCTAGAAATAGCAAGTTAAAATAAGGCTAGTCCGTTATCAACTTGAAAAAGTGGCACCGAGTCGGTGC	GGCTTGTCGACGACGGCGGTCTCCGTCGTCAGGATCAT	GATATACTAG	CAGATT	CGCGGTTCTATCTAGTTACGCGTTAAACCAACTAGAA	TTTTTT
Figure 4J
mDnmt1, loxP insertion pegRNA, tevoPreQ1	GCGGGCTGGAGCTGTTCGCGC	GTTTTAGAGCTAGAAATAGCAAGTTAAAATAAGGCTAGTCCGTTATCAACTTGAAAAAGTGGCACCGAGTCGGTGC	GAGCTGTTCTGTCGTCTGCAACCTGCAAGATGCCAGCGATTGTTATAACTTCGTATAGCATACATTATACGAAGTTATCG	CGAACAGCT		CGCGGTTCTATCTAGTTACGCGTTAAACCAACTAGAA	TTTTTT
mDnmt1, nicking sgRNA	GCCGCGCGCGCGAAAAAGCCG	GTTTTAGAGCTAGAAATAGCAAGTTAAAATAAGGCTAGTCCGTTATCAACTTGAAAAAGTGGCACCGAGTCGGTGC
Figure 5A and 5B
PAH, exon 7 recode pair 1 twinPE-pegRNA1	GTGGTTTCCGCCTCCGACCTG	GTTTTAGAGCTAGAAATAGCAAGTTAAAATAAGGCTAGTCCGTTATCAACTTGAAAAAGTGGCACCGAGTCGGTGC	AGAAAGTCTCTACTGCTCAAGAGCCCGGCAACGG	GTCGGAGGCG	TCTCTCTC	TTGACGCGGTTCTATCTAGTTACGCGTTAAACCAACTAGAAA	TTTTTT
PAH, exon 7 recode pair 1 twinPE-pegRNA2	GAGTGGAAGACTCGGAAGGCC	GTTTTAGAGCTAGAAATAGCAAGTTAAAATAAGGCTAGTCCGTTATCAACTTGAAAAAGTGGCACCGAGTCGGTGC	TCTTGAGCAGTAGAGACTTTCTGGGGGGTCTCGC	CTTCCGAGTCTTC	TCTCTCTC	TTGACGCGGTTCTATCTAGTTACGCGTTAAACCAACTAGAAA	TTTTTT
PAH, exon 7 recode pair 2 twinPE-pegRNA-1	GTGGTTTCCGCCTCCGACCTG	GTTTTAGAGCTAGAAATAGCAAGTTAAAATAAGGCTAGTCCGTTATCAACTTGAAAAAGTGGCACCGAGTCGGTGC	GAGACCCCCCAGAAAGTCTCTACTGCTCAAGAGCCCGGCAACGG	GTCGGAGGCG	TCTCTCTC	TTGACGCGGTTCTATCTAGTTACGCGTTAAACCAACTAGAAA	TTTTTT
PAH, exon 7 recode pair 2 twinPE-pegRNA-2	GAGTGGAAGACTCGGAAGGCC	GTTTTAGAGCTAGAAATAGCAAGTTAAAATAAGGCTAGTCCGTTATCAACTTGAAAAAGTGGCACCGAGTCGGTGC	GTTGCCGGGCTCTTGAGCAGTAGAGACTTTCTGGGGGGTCTCGC	CTTCCGAGTCTTC	TCTCTCTC	TTGACGCGGTTCTATCTAGTTACGCGTTAAACCAACTAGAAA	TTTTTT
CCR5, FKBP ins-twinPE-pegRNA1	GGTACCTATCGATTGTCAGG	GTTTTAGAGCTAGAAATAGCAAGTTAAAATAAGGCTAGTCCGTTATCAACTTGAAAAAGTGGCACCGAGTCGGTGC	ACCTTCCCCAAGCGCGGCCAGACCTGCGTGGTGCACTACACCGGGATGCTTGAAGATGGAAAGAAATTT	GACAATCGAT			TTTTTT
CCR5, FKBP ins-twinPE-pegRNA2	GCTCACTATGCTGCCGCCCAG	GTTTTAGAGCTAGAAATAGCAAGTTAAAATAAGGCTAGTCCGTTATCAACTTGAAAAAGTGGCACCGAGTCGGTGC	ACCACGCAGGTCTGGCCGCGCTTGGGGAAGGTGCGCCCGTCTCCTGGGGAGATGGTTTCCACCTGCACTCC	GGCGGCAGCAT			TTTTTT
Rosa26, attB insertion-twinPE-pegRNA1	GCTACTGTTCACTCTAACAG	GTTTTAGAGCTAGAAATAGCAAGTTAAAATAAGGCTAGTCCGTTATCAACTTGAAAAAGTGGCACCGAGTCGGTGC	ATGATCCTGACGACGGAGACCGCCGTCGTCGACAAGCC	TTAGAGTGAA	CAGTAG	CGCGGTTCTATCTAGTTACGCGTTAAACCAACTAGAA	TTTTTT
Rosa26, attB insertion-twinPE-pegRNA2	GAATCTGCTAGTATATCCGT	GTTTTAGAGCTAGAAATAGCAAGTTAAAATAAGGCTAGTCCGTTATCAACTTGAAAAAGTGGCACCGAGTCGGTGC	GGCTTGTCGACGACGGCGGTCTCCGTCGTCAGGATCAT	GATATACTAG	CAGATT	CGCGGTTCTATCTAGTTACGCGTTAAACCAACTAGAA	TTTTTT
IDS attP-twinPE-pegRNA1	GCACTCATTTCCTCCAAGCTC	GTTTTAGAGCTAGAAATAGCAAGTTAAAATAAGGCTAGTCCGTTATCAACTTGAAAAAGTGGCACCGAGTCGGTGC	GTCTGGTCAACCACCGCGGTCTCAGTGGTGTACGGTACAAACCT	CTTGGAGGAAA			TTTTTT
IDS attP-twinPE-pegRNA2	GTTATGGTTTACTCCATCTA	GTTTTAGAGCTAGAAATAGCAAGTTAAAATAAGGCTAGTCCGTTATCAACTTGAAAAAGTGGCACCGAGTCGGTGC	TACCGTACACCACTGAGACCGCGGTGGTTGACCAGACAAACCT	ATGGAGTAAACC			TTTTTT
CCR5 attB-twinPE-pegRNA1	GACCCCTCAGTATTTCAGCT	GTTTTAGAGCTAGAAATAGCAAGTTAAAATAAGGCTAGTCCGTTATCAACTTGAAAAAGTGGCACCGAGTCGGTGC	GGCTTGTCGACGACGGCGGTCTCCGTCGTCAGGATCAT	TGAAATACTG			TTTTTT
CCR5 attB-twinPE-pegRNA2	GAAAAGACATCAAGCACAGA	GTTTTAGAGCTAGAAATAGCAAGTTAAAATAAGGCTAGTCCGTTATCAACTTGAAAAAGTGGCACCGAGTCGGTGC	ATGATCCTGACGACGGAGACCGCCGTCGTCGACAAGCC	GTGCTTGATGTC			TTTTTT
Figure 5D and 5E
HEK3, + 1 FLAG ins (mpknot)	GGCCCAGACTGAGCACGTGA	GTTTTAGAGCTAGAAATAGCAAGTTAAAATAAGGCTAGTCCGTTATCAACTTGAAAAAGTGGCACCGAGTCGGTGC	TGGAGGAAGCAGGGCTTCCTTTCCTCTGCCATCACTTATCGTCGTCATCCTTGTAATC	CGTGCTCAGTCTG	TCTCTCTC	GGGTCAGGAGCCCCCCCCCTGAACCCAGGATAACCCTCAAAGTCGGGGGGCAACCC	TTTTTT
DNMT1, 1-15 deletion (evopreQ1)	GATTCCTGGTGCCAGAAACA	GTTTTAGAGCTAGAAATAGCAAGTTAAAATAAGGCTAGTCCGTTATCAACTTGAAAAAGTGGCACCGAGTCGGTGC	AGGAGGAAGCTGCTAAGGACTAGTTCTGCCC	TTCTGGCACCAGGA	CCTCTTCT	TTGACGCGGTTCTATCTAGTTACGCGTTAAACCAACTAGAAA	TTTTTT
RNF2, 1-15 deletion (evopreQ1)	GTCATCTTAGTCATTACCTG	GTTTTAGAGCTAGAAATAGCAAGTTAAAATAAGGCTAGTCCGTTATCAACTTGAAAAAGTGGCACCGAGTCGGTGC	TAAGCAAAACATGGGAACTCAGTTTATATGAGTTA	GTAATGACTAAGATG	TCATCTCT	TTGACGCGGTTCTATCTAGTTACGCGTTAAACCAACTAGAAA	TTTTTT
EMX1, 1-15 deletion (evopreQ1)	GAGTCCGAGCAGAAGAAGAA	GTTTTAGAGCTAGAAATAGCAAGTTAAAATAAGGCTAGTCCGTTATCAACTTGAAAAAGTGGCACCGAGTCGGTGC	TTGGCCTGCTTCGTGGCAATGCGCCACCGGTTGATG	TTCTTCTGCTCGGA	AACAATCT	TTGACGCGGTTCTATCTAGTTACGCGTTAAACCAACTAGAAA	TTTTTT
EMX1, +5 G to T (evopreQ1)	GAGTCCGAGCAGAAGAAGAA	GTTTTAGAGCTAGAAATAGCAAGTTAAAATAAGGCTAGTCCGTTATCAACTTGAAAAAGTGGCACCGAGTCGGTGC	GTGATGGGAGCACTTC	TTCTTCTGCTCGGA	AACAATCT	TTGACGCGGTTCTATCTAGTTACGCGTTAAACCAACTAGAAA	TTTTTT
RUNX1, +5 G to T (evopreQ1)	GCATTTTCAGGAGGAAGCGA	GTTTTAGAGCTAGAAATAGCAAGTTAAAATAAGGCTAGTCCGTTATCAACTTGAAAAAGTGGCACCGAGTCGGTGC	AGGAAATGACTCAAATATGCTGTCTGAAGCAATCG	CTTCCTCCTGAAAAT	AACTCTCT	TTGACGCGGTTCTATCTAGTTACGCGTTAAACCAACTAGAAA	TTTTTT
VEGFA,+5 G to T (evopreQ1)	GATGTCTGCAGGCCAGATGA	GTTTTAGAGCTAGAAATAGCAAGTTAAAATAAGGCTAGTCCGTTATCAACTTGAAAAAGTGGCACCGAGTCGGTGC	AATGTGCCATCTGGAGCACTCA	TCTGGCCTGCAGA	ACAATCTC	TTGACGCGGTTCTATCTAGTTACGCGTTAAACCAACTAGAAA	TTTTTT
RNF2, +5 G to T	GTCATCTTAGTCATTACCTG	GTTTTAGAGCTAGAAATAGCAAGTTAAAATAAGGCTAGTCCGTTATCAACTTGAAAAAGTGGCACCGAGTCGGTGC	AACGAACACATCAG	GTAATGACTAAGATG			TTTTTT
FANCF, +5 G to T (mpknot)	GGAATCCCTTCTGCAGCACC	GTTTTAGAGCTAGAAATAGCAAGTTAAAATAAGGCTAGTCCGTTATCAACTTGAAAAAGTGGCACCGAGTCGGTGC	GGAAAAGCGATCAAGGT	GCTGCAGAAGGGA	CAATCACT	GGGTCAGGAGCCCCCCCCCTGAACCCAGGATAACCCTCAAAGTCGGGGGGCAACCC	TTTTTT
PRNP, +6 G to T (evopreQ1)	GCAGTGGTGGGGGGCCTTGG	GTTTTAGAGCTAGAAATAGCAAGTTAAAATAAGGCTAGTCCGTTATCAACTTGAAAAAGTGGCACCGAGTCGGTGC	ATGTAGACGCCA	AGGCCCCCCACC	TAGACACA	CGCGGTTCTATCTAGTTACGCGTTAAACCAACTAGAA	TTTTTT
HEK3, nicking sgRNA	GTCAACCAGTATCCCGGTGC	GTTTTAGAGCTAGAAATAGCAAGTTAAAATAAGGCTAGTCCGTTATCAACTTGAAAAAGTGGCACCGAGTCGGTGC					TTTTTT
DNMT1, nicking sgRNA	GCCCTTCAGCTAAAATAAAGG	GTTTTAGAGCTAGAAATAGCAAGTTAAAATAAGGCTAGTCCGTTATCAACTTGAAAAAGTGGCACCGAGTCGGTGC					TTTTTT
RNF2, nicking sgRNA	GTCAACCATTAAGCAAAACAT	GTTTTAGAGCTAGAAATAGCAAGTTAAAATAAGGCTAGTCCGTTATCAACTTGAAAAAGTGGCACCGAGTCGGTGC					TTTTTT
EMX1, nicking sgRNA	GCCGTTTGTACTTTGTCCTC	GTTTTAGAGCTAGAAATAGCAAGTTAAAATAAGGCTAGTCCGTTATCAACTTGAAAAAGTGGCACCGAGTCGGTGC					TTTTTT
RUNX1, nicking sgRNA	GATGAAGCACTGTGGGTACGA	GTTTTAGAGCTAGAAATAGCAAGTTAAAATAAGGCTAGTCCGTTATCAACTTGAAAAAGTGGCACCGAGTCGGTGC					TTTTTT
VEGFA, nicking sgRNA	GAGCCCAGGGCTGGGCACAG	GTTTTAGAGCTAGAAATAGCAAGTTAAAATAAGGCTAGTCCGTTATCAACTTGAAAAAGTGGCACCGAGTCGGTGC					TTTTTT
FANCF, nicking sgRNA	GGGGTCCCAGGTGCTGACGT	GTTTTAGAGCTAGAAATAGCAAGTTAAAATAAGGCTAGTCCGTTATCAACTTGAAAAAGTGGCACCGAGTCGGTGC					TTTTTT
PRNP, nicking sgRNA	GCATGTTTTCACGATAGTAA	GTTTTAGAGCTAGAAATAGCAAGTTAAAATAAGGCTAGTCCGTTATCAACTTGAAAAAGTGGCACCGAGTCGGTGC					TTTTTT
Figure 5F
All pegRNA, epegRNAs, and nicking sgRNAs used are noted in Table S14
Figure 5G
UGT1A1 correction, pegRNA	GCTCTAGGAATTTGAAGCCA	GTTTTAGAGCTAGAAATAGCAAGTTAAAATAAGGCTAGTCCGTTATCAACTTGAAAAAGTGGCACCGAGTCGGTGC	ACAATTCCATGTTCTCCAGAAGCATTAATGTAGG	CTTCAAATTCCTA		CGCGGTTCTATCTAGTTACGCGTTAAACCAACTAGAA	TTTTTT
UGT1A1 correction, nicking sgRNA	GATTGCCATAGCTTTCTTCTC	GTTTTAGAGCTAGAAATAGCAAGTTAAAATAAGGCTAGTCCGTTATCAACTTGAAAAAGTGGCACCGAGTCGGTGC					TTTTTT
GAA correction, pegRNA	GTCGTTGTCCAGGTATGGCCC	GTTTTAGAGCTAGAAATAGCAAGTTAAAATAAGGCTAGTCCGTTATCAACTTGAAAAAGTGGCACCGAGTCGGTGC	TCCTCCCACCAGGCCAGGGCTGTGGGGTTGGTGAAGTCGGGGAAGGCAGTGGAGCCGGG	CCATACCTGGA		CGCGGTTCTATCTAGTTACGCGTTAAACCAACTAGAA	TTTTTT
GAA correction, nicking sgRNA	GAGCCACCATGTCCTCCCACC	GTTTTAGAGCTAGAAATAGCAAGTTAAAATAAGGCTAGTCCGTTATCAACTTGAAAAAGTGGCACCGAGTCGGTGC					TTTTTT
RECQL3 correction, pegRNA	GTCTGAGTCAGTCTTATCACC	GTTTTAGAGCTAGAAATAGCAAGTTAAAATAAGGCTAGTCCGTTATCAACTTGAAAAAGTGGCACCGAGTCGGTGC	TCCAGCTACATATCTGACAGGT	GATAAGACTG		CGCGGTTCTATCTAGTTACGCGTTAAACCAACTAGAA	TTTTTT
RECQL3 correction, nicking sgRNA	GATTCCAGCTACATATCTGAC	GTTTTAGAGCTAGAAATAGCAAGTTAAAATAAGGCTAGTCCGTTATCAACTTGAAAAAGTGGCACCGAGTCGGTGC					TTTTTT
Figure 6B
EMX1, +5 G to T	GAGTCCGAGCAGAAGAAGAA	GTTTTAGAGCTAGAAATAGCAAGTTAAAATAAGGCTAGTCCGTTATCAACTTGAAAAAGTGGCACCGAGTCGGTGC	ATGGGAGCACTTC	TTCTTCTGCTCGG			TTTTTT
HEK3, +26 C to G	GGCCCAGACTGAGCACGTGA	GTTTTAGAGCTAGAAATAGCAAGTTAAAATAAGGCTAGTCCGTTATCAACTTGAAAAAGTGGCACCGAGTCGGTGC	TGGAGGAACCAGGGCTTCCTTTCCTCTGCCATCA	CGTGCTCAGTCTG			TTTTTT
HEK3, +1 CTT ins	GGCCCAGACTGAGCACGTGA	GTTTTAGAGCTAGAAATAGCAAGTTAAAATAAGGCTAGTCCGTTATCAACTTGAAAAAGTGGCACCGAGTCGGTGC	TCTGCCATCAAAG	CGTGCTCAGTCTG			TTTTTT
RNF2, +5 G to T	GTCATCTTAGTCATTACCTG	GTTTTAGAGCTAGAAATAGCAAGTTAAAATAAGGCTAGTCCGTTATCAACTTGAAAAAGTGGCACCGAGTCGGTGC	AACGAACACATCAG	GTAATGACTAAGATG			TTTTTT
HEK3, nicking sgRNA	GTCAACCAGTATCCCGGTGC	GTTTTAGAGCTAGAAATAGCAAGTTAAAATAAGGCTAGTCCGTTATCAACTTGAAAAAGTGGCACCGAGTCGGTGC					TTTTTT
RNF2, nicking sgRNA	GTCAACCATTAAGCAAAACAT	GTTTTAGAGCTAGAAATAGCAAGTTAAAATAAGGCTAGTCCGTTATCAACTTGAAAAAGTGGCACCGAGTCGGTGC					TTTTTT
EMX1, nicking sgRNA	GCCGTTTGTACTTTGTCCTC	GTTTTAGAGCTAGAAATAGCAAGTTAAAATAAGGCTAGTCCGTTATCAACTTGAAAAAGTGGCACCGAGTCGGTGC					TTTTTT
Figure 6C
Pcsk9, +3 C to G, +6 G to C	GCCAGGTTCCATGGGATGCTC	GTTTTAGAGCTAGAAATAGCAAGTTAAAATAAGGCTAGTCCGTTATCAACTTGAAAAAGTGGCACCGAGTCGGTGC	TTTGTCTTCGCGCACAG	CATCCCATGG	TTTAAATA	CGCGGTTCTATCTAGTTACGCGTTAAACCAACTAGAA	TTTTTT
RNF2, +5 G to T	GTCATCTTAGTCATTACCTG	GTTTTAGAGCTAGAAATAGCAAGTTAAAATAAGGCTAGTCCGTTATCAACTTGAAAAAGTGGCACCGAGTCGGTGC	AACGAACACATCAG	GTAATGACTAAGATG			TTTTTT
RNF2, nicking sgRNA	GTCAACCATTAAGCAAAACAT	GTTTTAGAGCTAGAAATAGCAAGTTAAAATAAGGCTAGTCCGTTATCAACTTGAAAAAGTGGCACCGAGTCGGTGC					TTTTTT
Pcsk9, nicking sgRNA	GCATGGCTGTCTGGTTCTGT	GTTTTAGAGCTAGAAATAGCAAGTTAAAATAAGGCTAGTCCGTTATCAACTTGAAAAAGTGGCACCGAGTCGGTGC					TTTTTT
Figure 6D
Ctnnb1, +6 G to A	GAGGGTTGCCCTTGCCACTCA	GTTTTAGAGCTAGAAATAGCAAGTTAAAATAAGGCTAGTCCGTTATCAACTTGAAAAAGTGGCACCGAGTCGGTGC	GCTCCTTTCCTGA	GTGGCAAGGGCAA			TTTTTT
Chd2, +5 G to A	GCGGTAGCTCCCAGAACGGT	GTTTTAGAGCTAGAAATAGCAAGTTAAAATAAGGCTAGTCCGTTATCAACTTGAAAAAGTGGCACCGAGTCGGTGC	GATGCTCACC	GTTCTGGGAGCTA			TTTTTT
Col12a1, +2 A to C	GTGACTTCCATGGTTCCACAA	GTTTTAGAGCTAGAAATAGCAAGTTAAAATAAGGCTAGTCCGTTATCAACTTGAAAAAGTGGCACCGAGTCGGTGC	AATGGACCCATGG	TGGAACCATGGAA			TTTTTT
Dnmt1, +1 C to G	GCGGGCTGGAGCTGTTCGCGC	GTTTTAGAGCTAGAAATAGCAAGTTAAAATAAGGCTAGTCCGTTATCAACTTGAAAAAGTGGCACCGAGTCGGTGC	AAGATGCCAGCC	CGAACAGCTCCAG	AAACACAC	CGCGGTTCTATCTAGTTACGCGTTAAACCAACTAGAA	TTTTTT
Pcsk9, +3 C to G, +6 G to C	GCCAGGTTCCATGGGATGCTC	GTTTTAGAGCTAGAAATAGCAAGTTAAAATAAGGCTAGTCCGTTATCAACTTGAAAAAGTGGCACCGAGTCGGTGC	TTTGTCTTCGCGCACAG	CATCCCATGG	TTTAAATA	CGCGGTTCTATCTAGTTACGCGTTAAACCAACTAGAA	TTTTTT
CXCR4, +5 G to C	GCAACCACCCACAAGTCATTG	GTTTTAGAGCTAGAAATAGCAAGTTAAAATAAGGCTAGTCCGTTATCAACTTGAAAAAGTGGCACCGAGTCGGTGC	TGACCGCTTCTACGCCAA	TGACTTGTGGGTGGT			TTTTTT
IL2RB, +1 T to A, +5 G to C	GCCAGGTGTCTTTCAAAGTAG	GTTTTAGAGCTAGAAATAGCAAGTTAAAATAAGGCTAGTCCGTTATCAACTTGAAAAAGTGGCACCGAGTCGGTGC	TCCCAAGCCTCCGACTT	CTTTGAAAGACAC			TTTTTT
PRNP, +6 G to T (evopreQ1)	GCAGTGGTGGGGGGCCTTGG	GTTTTAGAGCTAGAAATAGCAAGTTAAAATAAGGCTAGTCCGTTATCAACTTGAAAAAGTGGCACCGAGTCGGTGC	ATGTAGACGCCA	AGGCCCCCCACC	TAGACACA	CGCGGTTCTATCTAGTTACGCGTTAAACCAACTAGAA	TTTTTT
HEK3, + 1 FLAG ins (mpknot)	GGCCCAGACTGAGCACGTGA	GTTTTAGAGCTAGAAATAGCAAGTTAAAATAAGGCTAGTCCGTTATCAACTTGAAAAAGTGGCACCGAGTCGGTGC	TGGAGGAAGCAGGGCTTCCTTTCCTCTGCCATCACTTATCGTCGTCATCCTTGTAATC	CGTGCTCAGTCTG	TCTCTCTC	GGGTCAGGAGCCCCCCCCCTGAACCCAGGATAACCCTCAAAGTCGGGGGGCAACCC	TTTTTT
PAH, exon 4 recode-twinPE-pegRNA-1	GCCCAAGAACCATTCAAGAGC	GTTTTAGAGCTAGAAATAGCAAGTTAAAATAAGGCTAGTCCGTTATCAACTTGAAAAAGTGGCACCGAGTCGGTGC	AGGATGATCAGCGTCAAGTTCGGCTCCGTAGGACAAGATTTGATTAGCGAACCTATCAAGTT	CTTGAATGGTTC	TCTCTCTC	TTGACGCGGTTCTATCTAGTTACGCGTTAAACCAACTAGAAA	TTTTTT
PAH, exon 4 recode-twinPE-pegRNA-2	GCTACGGGCCATGGACTCACA	GTTTTAGAGCTAGAAATAGCAAGTTAAAATAAGGCTAGTCCGTTATCAACTTGAAAAAGTGGCACCGAGTCGGTGC	TTGATAGGTTCGCTAATCAAATCTTGTCCTACGGAGCCGAACTTGACGCTGATCATCCTGT	GAGTCCATGGCC	TCTCTCTC	TTGACGCGGTTCTATCTAGTTACGCGTTAAACCAACTAGAAA	TTTTTT
PAH, exon 7 recode-twinPE-pegRNA-1	GTGGTTTCCGCCTCCGACCTG	GTTTTAGAGCTAGAAATAGCAAGTTAAAATAAGGCTAGTCCGTTATCAACTTGAAAAAGTGGCACCGAGTCGGTGC	GAGACCCCCCAGAAAGTCTCTACTGCTCAAGAGCCCGGCAACGG	GTCGGAGGCG	TCTCTCTC	TTGACGCGGTTCTATCTAGTTACGCGTTAAACCAACTAGAAA	TTTTTT
PAH, exon 7 recode-twinPE-pegRNA-2	GAGTGGAAGACTCGGAAGGCC	GTTTTAGAGCTAGAAATAGCAAGTTAAAATAAGGCTAGTCCGTTATCAACTTGAAAAAGTGGCACCGAGTCGGTGC	GTTGCCGGGCTCTTGAGCAGTAGAGACTTTCTGGGGGGTCTCGC	CTTCCGAGTCTTC	TCTCTCTC	TTGACGCGGTTCTATCTAGTTACGCGTTAAACCAACTAGAAA	TTTTTT
CCR5 attB installation twinPE-pegRNA1	GCTGTGTTTGCGTCTCTCCC	GTTTTAGAGCTAGAAATAGCAAGTTAAAATAAGGCTAGTCCGTTATCAACTTGAAAAAGTGGCACCGAGTCGGTGC	ACGACGGAGACCGCCGTCGTCGACAAGCC	AGAGACGCAAA			TTTTTT
CCR5 attB installation twinPE-pegRNA2	GTATGGAAAATGAGAGCTGC	GTTTTAGAGCTAGAAATAGCAAGTTAAAATAAGGCTAGTCCGTTATCAACTTGAAAAAGTGGCACCGAGTCGGTGC	ACGACGGCGGTCTCCGTCGTCAGGATCAT	GCTCTCATTTTC			TTTTTT
RNF2, 1-15 deletion (evopreQ1)	GTCATCTTAGTCATTACCTG	GTTTTAGAGCTAGAAATAGCAAGTTAAAATAAGGCTAGTCCGTTATCAACTTGAAAAAGTGGCACCGAGTCGGTGC	TAAGCAAAACATGGGAACTCAGTTTATATGAGTTA	GTAATGACTAAGATG	TCATCTCT	TTGACGCGGTTCTATCTAGTTACGCGTTAAACCAACTAGAAA	TTTTTT
Dnmt1, nicking sgRNA	GCCGCGCGCGCGAAAAAGCCG	GTTTTAGAGCTAGAAATAGCAAGTTAAAATAAGGCTAGTCCGTTATCAACTTGAAAAAGTGGCACCGAGTCGGTGC					TTTTTT
Ctnnb1, nicking sgRNA	GAAAAGCTGCTGTCAGCCAC	GTTTTAGAGCTAGAAATAGCAAGTTAAAATAAGGCTAGTCCGTTATCAACTTGAAAAAGTGGCACCGAGTCGGTGC					TTTTTT
Chd2, nicking sgRNA	GACCATCAGTATGAGCAGCAT	GTTTTAGAGCTAGAAATAGCAAGTTAAAATAAGGCTAGTCCGTTATCAACTTGAAAAAGTGGCACCGAGTCGGTGC					TTTTTT
Col12a1, nicking sgRNA	GCCTGAGCAGGCCACGAACA	GTTTTAGAGCTAGAAATAGCAAGTTAAAATAAGGCTAGTCCGTTATCAACTTGAAAAAGTGGCACCGAGTCGGTGC					TTTTTT
HEK3, nicking sgRNA	GTCAACCAGTATCCCGGTGC	GTTTTAGAGCTAGAAATAGCAAGTTAAAATAAGGCTAGTCCGTTATCAACTTGAAAAAGTGGCACCGAGTCGGTGC					TTTTTT
RNF2, nicking sgRNA	GTCAACCATTAAGCAAAACAT	GTTTTAGAGCTAGAAATAGCAAGTTAAAATAAGGCTAGTCCGTTATCAACTTGAAAAAGTGGCACCGAGTCGGTGC					TTTTTT
PRNP, nicking sgRNA	GCATGTTTTCACGATAGTAA	GTTTTAGAGCTAGAAATAGCAAGTTAAAATAAGGCTAGTCCGTTATCAACTTGAAAAAGTGGCACCGAGTCGGTGC					TTTTTT
CXCR4, nicking sgRNA	GCATCTTTGCCAACGTCAGTG	GTTTTAGAGCTAGAAATAGCAAGTTAAAATAAGGCTAGTCCGTTATCAACTTGAAAAAGTGGCACCGAGTCGGTGC					TTTTTT
IL2RB, nicking sgRNA	GCTCCCTCCAAGTTGTCCACG	GTTTTAGAGCTAGAAATAGCAAGTTAAAATAAGGCTAGTCCGTTATCAACTTGAAAAAGTGGCACCGAGTCGGTGC					TTTTTT
Figure 6E
CXCR4, +5 G to C	GCAACCACCCACAAGTCATTG	GTTTTAGAGCTAGAAATAGCAAGTTAAAATAAGGCTAGTCCGTTATCAACTTGAAAAAGTGGCACCGAGTCGGTGC	TGACCGCTTCTACGCCAA	TGACTTGTGGGTGGT			TTTTTT
IL2RB, +1 T to A, +5 G to C	GCCAGGTGTCTTTCAAAGTAG	GTTTTAGAGCTAGAAATAGCAAGTTAAAATAAGGCTAGTCCGTTATCAACTTGAAAAAGTGGCACCGAGTCGGTGC	TCCCAAGCCTCCGACTT	CTTTGAAAGACAC			TTTTTT
CXCR4, nicking sgRNA	GCATCTTTGCCAACGTCAGTG	GTTTTAGAGCTAGAAATAGCAAGTTAAAATAAGGCTAGTCCGTTATCAACTTGAAAAAGTGGCACCGAGTCGGTGC					TTTTTT
IL2RB, nicking sgRNA	GCTCCCTCCAAGTTGTCCACG	GTTTTAGAGCTAGAAATAGCAAGTTAAAATAAGGCTAGTCCGTTATCAACTTGAAAAAGTGGCACCGAGTCGGTGC					TTTTTT
Figure 6F
PAH, exon 4 recode-twinPE-pegRNA-1	GCCCAAGAACCATTCAAGAGC	GTTTTAGAGCTAGAAATAGCAAGTTAAAATAAGGCTAGTCCGTTATCAACTTGAAAAAGTGGCACCGAGTCGGTGC	GTCAAGTTCGGCTCCGTAGGACAAGATTTGATTAGCGAACCTATCAAGTT	CTTGAATGGTTC	TCTCTCTC	TTGACGCGGTTCTATCTAGTTACGCGTTAAACCAACTAGAAA	TTTTTT
PAH, exon 4 recode-twinPE-pegRNA-2	GCTACGGGCCATGGACTCACA	GTTTTAGAGCTAGAAATAGCAAGTTAAAATAAGGCTAGTCCGTTATCAACTTGAAAAAGTGGCACCGAGTCGGTGC	GCTAATCAAATCTTGTCCTACGGAGCCGAACTTGACGCTGATCATCCTGT	GAGTCCATGGCC	TCTCTCTC	TTGACGCGGTTCTATCTAGTTACGCGTTAAACCAACTAGAAA	TTTTTT
Figure 7B
Rosa26, attB insertion-twinPE-pegRNA1	GTCTACTGTTCACTCTAACAG	GTTTTAGAGCTAGAAATAGCAAGTTAAAATAAGGCTAGTCCGTTATCAACTTGAAAAAGTGGCACCGAGTCGGTGC	ATGATCCTGACGACGGAGACCGCCGTCGTCGACAAGCC	TTAGAGTGAA	CAGTAG	CGCGGTTCTATCTAGTTACGCGTTAAACCAACTAGAA	TTTTTT
Rosa26, attB insertion-twinPE-pegRNA2	GTAATCTGCTAGTATATCCGT	GTTTTAGAGCTAGAAATAGCAAGTTAAAATAAGGCTAGTCCGTTATCAACTTGAAAAAGTGGCACCGAGTCGGTGC	GGCTTGTCGACGACGGCGGTCTCCGTCGTCAGGATCAT	GATATACTAG	CAGATT	CGCGGTTCTATCTAGTTACGCGTTAAACCAACTAGAA	TTTTTT
Figure 7C
mDnmt1, loxP insertion pegRNA, tevoPreQ1	GCGGGCTGGAGCTGTTCGCGC	GTTTTAGAGCTAGAAATAGCAAGTTAAAATAAGGCTAGTCCGTTATCAACTTGAAAAAGTGGCACCGAGTCGGTGC	GAGCTGTTCTGTCGTCTGCAACCTGCAAGATGCCAGCGATTGTTATAACTTCGTATAGCATACATTATACGAAGTTATCG	CGAACAGCT		CGCGGTTCTATCTAGTTACGCGTTAAACCAACTAGAA	TTTTTT
mDnmt1, nicking sgRNA	GCCGCGCGCGCGAAAAAGCCG	GTTTTAGAGCTAGAAATAGCAAGTTAAAATAAGGCTAGTCCGTTATCAACTTGAAAAAGTGGCACCGAGTCGGTGC					TTTTTT
Figure S1A
HEK3, +5 G to T	GGCCCAGACTGAGCACGTGA	GTTTTAGAGCTAGAAATAGCAAGTTAAAATAAGGCTAGTCCGTTATCAACTTGAAAAAGTGGGACCGAGTCGGTCC	TCTGCAATCA	CGTGCTCAGTCTG			TTTTTT
HEK3, nicking sgRNA	GTCAACCAGTATCCCGGTGC	GTTTTAGAGCTAGAAATAGCAAGTTAAAATAAGGCTAGTCCGTTATCAACTTGAAAAAGTGGCACCGAGTCGGTGC					TTTTTT
Figure S1C
HEK3, + 1 FLAG ins (mpknot)	GGCCCAGACTGAGCACGTGA	GTTTTAGAGCTAGAAATAGCAAGTTAAAATAAGGCTAGTCCGTTATCAACTTGAAAAAGTGGCACCGAGTCGGTGC	TGGAGGAAGCAGGGCTTCCTTTCCTCTGCCATCACTTATCGTCGTCATCCTTGTAATC	CGTGCTCAGTCTG	TCTCTCTC	GGGTCAGGAGCCCCCCCCCTGAACCCAGGATAACCCTCAAAGTCGGGGGGCAACCC	TTTTTT
DNMT1, 1-15 deletion (evopreQ1)	GATTCCTGGTGCCAGAAACA	GTTTTAGAGCTAGAAATAGCAAGTTAAAATAAGGCTAGTCCGTTATCAACTTGAAAAAGTGGCACCGAGTCGGTGC	AGGAGGAAGCTGCTAAGGACTAGTTCTGCCC	TTCTGGCACCAGGA	CCTCTTCT	TTGACGCGGTTCTATCTAGTTACGCGTTAAACCAACTAGAAA	TTTTTT
RNF2, 1-15 deletion (evopreQ1)	GTCATCTTAGTCATTACCTG	GTTTTAGAGCTAGAAATAGCAAGTTAAAATAAGGCTAGTCCGTTATCAACTTGAAAAAGTGGCACCGAGTCGGTGC	TAAGCAAAACATGGGAACTCAGTTTATATGAGTTA	GTAATGACTAAGATG	TCATCTCT	TTGACGCGGTTCTATCTAGTTACGCGTTAAACCAACTAGAAA	TTTTTT
EMX1, +5 G to T	GAGTCCGAGCAGAAGAAGAA	GTTTTAGAGCTAGAAATAGCAAGTTAAAATAAGGCTAGTCCGTTATCAACTTGAAAAAGTGGCACCGAGTCGGTGC	ATGGGAGCACTTC	TTCTTCTGCTCGG			TTTTTT
FANCF, +5 G to T	GGAATCCCTTCTGCAGCACC	GTTTTAGAGCTAGAAATAGCAAGTTAAAATAAGGCTAGTCCGTTATCAACTTGAAAAAGTGGCACCGAGTCGGTGC	GGAAAAGCGATCAAGGT	GCTGCAGAA			TTTTTT
HEK3, nicking sgRNA	GTCAACCAGTATCCCGGTGC	GTTTTAGAGCTAGAAATAGCAAGTTAAAATAAGGCTAGTCCGTTATCAACTTGAAAAAGTGGCACCGAGTCGGTGC					TTTTTT
RNF2, nicking sgRNA	GTCAACCATTAAGCAAAACAT	GTTTTAGAGCTAGAAATAGCAAGTTAAAATAAGGCTAGTCCGTTATCAACTTGAAAAAGTGGCACCGAGTCGGTGC					TTTTTT
EMX1, nicking sgRNA	GCCGTTTGTACTTTGTCCTC	GTTTTAGAGCTAGAAATAGCAAGTTAAAATAAGGCTAGTCCGTTATCAACTTGAAAAAGTGGCACCGAGTCGGTGC					TTTTTT
Figure S1D
DNMT1, 1-15 deletion (evopreQ1)	GATTCCTGGTGCCAGAAACA	GTTTTAGAGCTAGAAATAGCAAGTTAAAATAAGGCTAGTCCGTTATCAACTTGAAAAAGTGGCACCGAGTCGGTGC	AGGAGGAAGCTGCTAAGGACTAGTTCTGCCC	TTCTGGCACCAGGA	CCTCTTCT	TTGACGCGGTTCTATCTAGTTACGCGTTAAACCAACTAGAAA	TTTTTT
RNF2, 1-15 deletion (evopreQ1)	GTCATCTTAGTCATTACCTG	GTTTTAGAGCTAGAAATAGCAAGTTAAAATAAGGCTAGTCCGTTATCAACTTGAAAAAGTGGCACCGAGTCGGTGC	TAAGCAAAACATGGGAACTCAGTTTATATGAGTTA	GTAATGACTAAGATG	TCATCTCT	TTGACGCGGTTCTATCTAGTTACGCGTTAAACCAACTAGAAA	TTTTTT
DNMT1, +5 G to T	GATTCCTGGTGCCAGAAACA	GTTTTAGAGCTAGAAATAGCAAGTTAAAATAAGGCTAGTCCGTTATCAACTTGAAAAAGTGGCACCGAGTCGGTGC	GTCACCACTGT	TTCTGGCACCAGG			TTTTTT
EMX1, +5 G to T	GAGTCCGAGCAGAAGAAGAA	GTTTTAGAGCTAGAAATAGCAAGTTAAAATAAGGCTAGTCCGTTATCAACTTGAAAAAGTGGCACCGAGTCGGTGC	ATGGGAGCACTTC	TTCTTCTGCTCGG			TTTTTT
FANCF, +5 G to T	GGAATCCCTTCTGCAGCACC	GTTTTAGAGCTAGAAATAGCAAGTTAAAATAAGGCTAGTCCGTTATCAACTTGAAAAAGTGGCACCGAGTCGGTGC	GGAAAAGCGATCAAGGT	GCTGCAGAA			TTTTTT
HEK3, +5 G to T	GGCCCAGACTGAGCACGTGA	GTTTTAGAGCTAGAAATAGCAAGTTAAAATAAGGCTAGTCCGTTATCAACTTGAAAAAGTGGGACCGAGTCGGTCC	TCTGCAATCA	CGTGCTCAGTCTG			TTTTTT
RNF2, +5 G to T	GTCATCTTAGTCATTACCTG	GTTTTAGAGCTAGAAATAGCAAGTTAAAATAAGGCTAGTCCGTTATCAACTTGAAAAAGTGGCACCGAGTCGGTGC	AACGAACACATCAG	GTAATGACTAAGATG			TTTTTT
HEK3, + 1 His ins	GGCCCAGACTGAGCACGTGA	GTTTTAGAGCTAGAAATAGCAAGTTAAAATAAGGCTAGTCCGTTATCAACTTGAAAAAGTGGCACCGAGTCGGTGC	TGGAGGAAGCAGGGCTTCCTTTCCTCTGCCATCAATGATGGTGATGATGGTG	CGTGCTCAGTCTG			TTTTTT
HEK3, nicking sgRNA	GTCAACCAGTATCCCGGTGC	GTTTTAGAGCTAGAAATAGCAAGTTAAAATAAGGCTAGTCCGTTATCAACTTGAAAAAGTGGCACCGAGTCGGTGC					TTTTTT
DNMT1, nicking sgRNA	GCCCTTCAGCTAAAATAAAGG	GTTTTAGAGCTAGAAATAGCAAGTTAAAATAAGGCTAGTCCGTTATCAACTTGAAAAAGTGGCACCGAGTCGGTGC					TTTTTT
RNF2, nicking sgRNA	GTCAACCATTAAGCAAAACAT	GTTTTAGAGCTAGAAATAGCAAGTTAAAATAAGGCTAGTCCGTTATCAACTTGAAAAAGTGGCACCGAGTCGGTGC					TTTTTT
EMX1, nicking sgRNA	GCCGTTTGTACTTTGTCCTC	GTTTTAGAGCTAGAAATAGCAAGTTAAAATAAGGCTAGTCCGTTATCAACTTGAAAAAGTGGCACCGAGTCGGTGC					TTTTTT
Figure S1E
HEK3, +5 G to T	GGCCCAGACTGAGCACGTGA	GTTTTAGAGCTAGAAATAGCAAGTTAAAATAAGGCTAGTCCGTTATCAACTTGAAAAAGTGGGACCGAGTCGGTCC	TCTGCAATCA	CGTGCTCAGTCTG			TTTTTT
AAVS1, attP insertion twinPE-pegRNA1	GACGTCACGGCGCTGCCCCA	GTTTTAGAGCTAGAAATAGCAAGTTAAAATAAGGCTAGTCCGTTATCAACTTGAAAAAGTGGCACCGAGTCGGTGC	TACCGTACACCACTGAGACCGCGGTGGTTGACCAGACAAACCT	GGCAGCGCC			TTTTTT
AAVS1, attP insertion twinPE-pegRNA2	GGACTTCCCAGTGTGCATCG	GTTTTAGAGCTAGAAATAGCAAGTTAAAATAAGGCTAGTCCGTTATCAACTTGAAAAAGTGGCACCGAGTCGGTGC	GTCTGGTCAACCACCGCGGTCTCAGTGGTGTACGGTACAAACCT	TGCACACTG			TTTTTT
DNMT1, 1-15 deletion (evopreQ1)	GATTCCTGGTGCCAGAAACA	GTTTTAGAGCTAGAAATAGCAAGTTAAAATAAGGCTAGTCCGTTATCAACTTGAAAAAGTGGCACCGAGTCGGTGC	AGGAGGAAGCTGCTAAGGACTAGTTCTGCCC	TTCTGGCACCAGGA	CCTCTTCT	TTGACGCGGTTCTATCTAGTTACGCGTTAAACCAACTAGAAA	TTTTTT
RNF2, 1-15 deletion (evopreQ1)	GTCATCTTAGTCATTACCTG	GTTTTAGAGCTAGAAATAGCAAGTTAAAATAAGGCTAGTCCGTTATCAACTTGAAAAAGTGGCACCGAGTCGGTGC	TAAGCAAAACATGGGAACTCAGTTTATATGAGTTA	GTAATGACTAAGATG	TCATCTCT	TTGACGCGGTTCTATCTAGTTACGCGTTAAACCAACTAGAAA	TTTTTT
FANCF, +5 G to T	GGAATCCCTTCTGCAGCACC	GTTTTAGAGCTAGAAATAGCAAGTTAAAATAAGGCTAGTCCGTTATCAACTTGAAAAAGTGGCACCGAGTCGGTGC	GGAAAAGCGATCAAGGT	GCTGCAGAA			TTTTTT
PRNP, +6 G to T	GCAGTGGTGGGGGGCCTTGG	GTTTTAGAGCTAGAAATAGCAAGTTAAAATAAGGCTAGTCCGTTATCAACTTGAAAAAGTGGCACCGAGTCGGTGC	ATGTAGACGCCA	AGGCCCCCCACC	TAGACACA	CGCGGTTCTATCTAGTTACGCGTTAAACCAACTAGAA	TTTTTT
HEK3, +1 T to A	GGCCCAGACTGAGCACGTGA	GTTTAAGAGCTATGCTGGAAACAGCATAGCAAGTTTAAATAAGGCTAGTCCGTTATCAACTTGAAAAAGTGGCACCGAGTCGGTGC	TTCCTCTGCCATCT	CGTGCTCAGTCTG	TCTCTCTC	GGGTCAGGAGCCCCCCCCCTGAACCCAGGATAACCCTCAAAGTCGGGGGGCAACCC	TTTTTT
HEK3, nicking sgRNA	GTCAACCAGTATCCCGGTGC	GTTTTAGAGCTAGAAATAGCAAGTTAAAATAAGGCTAGTCCGTTATCAACTTGAAAAAGTGGCACCGAGTCGGTGC					TTTTTT
RNF2, nicking sgRNA	GTCAACCATTAAGCAAAACAT	GTTTTAGAGCTAGAAATAGCAAGTTAAAATAAGGCTAGTCCGTTATCAACTTGAAAAAGTGGCACCGAGTCGGTGC					TTTTTT
PRNP, nicking sgRNA	GCATGTTTTCACGATAGTAA	GTTTTAGAGCTAGAAATAGCAAGTTAAAATAAGGCTAGTCCGTTATCAACTTGAAAAAGTGGCACCGAGTCGGTGC					TTTTTT
Figure S1H
DNMT1, 1-15 deletion (evopreQ1)	GATTCCTGGTGCCAGAAACA	GTTTTAGAGCTAGAAATAGCAAGTTAAAATAAGGCTAGTCCGTTATCAACTTGAAAAAGTGGCACCGAGTCGGTGC	AGGAGGAAGCTGCTAAGGACTAGTTCTGCCC	TTCTGGCACCAGGA	CCTCTTCT	TTGACGCGGTTCTATCTAGTTACGCGTTAAACCAACTAGAAA	TTTTTT
RNF2, 1-15 deletion (evopreQ1)	GTCATCTTAGTCATTACCTG	GTTTTAGAGCTAGAAATAGCAAGTTAAAATAAGGCTAGTCCGTTATCAACTTGAAAAAGTGGCACCGAGTCGGTGC	TAAGCAAAACATGGGAACTCAGTTTATATGAGTTA	GTAATGACTAAGATG	TCATCTCT	TTGACGCGGTTCTATCTAGTTACGCGTTAAACCAACTAGAAA	TTTTTT
HEK3, +5 G to T	GGCCCAGACTGAGCACGTGA	GTTTTAGAGCTAGAAATAGCAAGTTAAAATAAGGCTAGTCCGTTATCAACTTGAAAAAGTGGGACCGAGTCGGTCC	TCTGCAATCA	CGTGCTCAGTCTG			TTTTTT
PRNP, +6 G to T	GCAGTGGTGGGGGGCCTTGG	GTTTTAGAGCTAGAAATAGCAAGTTAAAATAAGGCTAGTCCGTTATCAACTTGAAAAAGTGGCACCGAGTCGGTGC	ATGTAGACGCCA	AGGCCCCCCACC	TAGACACA	CGCGGTTCTATCTAGTTACGCGTTAAACCAACTAGAA	TTTTTT
HEK3, + 1 FLAG ins (mpknot)	GGCCCAGACTGAGCACGTGA	GTTTTAGAGCTAGAAATAGCAAGTTAAAATAAGGCTAGTCCGTTATCAACTTGAAAAAGTGGCACCGAGTCGGTGC	TGGAGGAAGCAGGGCTTCCTTTCCTCTGCCATCACTTATCGTCGTCATCCTTGTAATC	CGTGCTCAGTCTG	TCTCTCTC	GGGTCAGGAGCCCCCCCCCTGAACCCAGGATAACCCTCAAAGTCGGGGGGCAACCC	TTTTTT
RNF2, +5 G to T	GTCATCTTAGTCATTACCTG	GTTTTAGAGCTAGAAATAGCAAGTTAAAATAAGGCTAGTCCGTTATCAACTTGAAAAAGTGGCACCGAGTCGGTGC	AACGAACACATCAG	GTAATGACTAAGATG			TTTTTT
HEK3, nicking sgRNA	GTCAACCAGTATCCCGGTGC	GTTTTAGAGCTAGAAATAGCAAGTTAAAATAAGGCTAGTCCGTTATCAACTTGAAAAAGTGGCACCGAGTCGGTGC					TTTTTT
DNMT1, nicking sgRNA	GCCCTTCAGCTAAAATAAAGG	GTTTTAGAGCTAGAAATAGCAAGTTAAAATAAGGCTAGTCCGTTATCAACTTGAAAAAGTGGCACCGAGTCGGTGC					TTTTTT
RNF2, nicking sgRNA	GTCAACCATTAAGCAAAACAT	GTTTTAGAGCTAGAAATAGCAAGTTAAAATAAGGCTAGTCCGTTATCAACTTGAAAAAGTGGCACCGAGTCGGTGC					TTTTTT
PRNP, nicking sgRNA	GCATGTTTTCACGATAGTAA	GTTTTAGAGCTAGAAATAGCAAGTTAAAATAAGGCTAGTCCGTTATCAACTTGAAAAAGTGGCACCGAGTCGGTGC					TTTTTT
Figure S1J
HEK3, + 1 FLAG ins (mpknot)	GGCCCAGACTGAGCACGTGA	GTTTTAGAGCTAGAAATAGCAAGTTAAAATAAGGCTAGTCCGTTATCAACTTGAAAAAGTGGCACCGAGTCGGTGC	TGGAGGAAGCAGGGCTTCCTTTCCTCTGCCATCACTTATCGTCGTCATCCTTGTAATC	CGTGCTCAGTCTG	TCTCTCTC	GGGTCAGGAGCCCCCCCCCTGAACCCAGGATAACCCTCAAAGTCGGGGGGCAACCC	TTTTTT
DNMT1, 1-15 deletion (evopreQ1)	GATTCCTGGTGCCAGAAACA	GTTTTAGAGCTAGAAATAGCAAGTTAAAATAAGGCTAGTCCGTTATCAACTTGAAAAAGTGGCACCGAGTCGGTGC	AGGAGGAAGCTGCTAAGGACTAGTTCTGCCC	TTCTGGCACCAGGA	CCTCTTCT	TTGACGCGGTTCTATCTAGTTACGCGTTAAACCAACTAGAAA	TTTTTT
RNF2, 1-15 deletion (evopreQ1)	GTCATCTTAGTCATTACCTG	GTTTTAGAGCTAGAAATAGCAAGTTAAAATAAGGCTAGTCCGTTATCAACTTGAAAAAGTGGCACCGAGTCGGTGC	TAAGCAAAACATGGGAACTCAGTTTATATGAGTTA	GTAATGACTAAGATG	TCATCTCT	TTGACGCGGTTCTATCTAGTTACGCGTTAAACCAACTAGAAA	TTTTTT
EMX1, +5 G to T	GAGTCCGAGCAGAAGAAGAA	GTTTTAGAGCTAGAAATAGCAAGTTAAAATAAGGCTAGTCCGTTATCAACTTGAAAAAGTGGCACCGAGTCGGTGC	ATGGGAGCACTTC	TTCTTCTGCTCGG			TTTTTT
FANCF, +5 G to T	GGAATCCCTTCTGCAGCACC	GTTTTAGAGCTAGAAATAGCAAGTTAAAATAAGGCTAGTCCGTTATCAACTTGAAAAAGTGGCACCGAGTCGGTGC	GGAAAAGCGATCAAGGT	GCTGCAGAA			TTTTTT
HEK3, nicking sgRNA	GTCAACCAGTATCCCGGTGC	GTTTTAGAGCTAGAAATAGCAAGTTAAAATAAGGCTAGTCCGTTATCAACTTGAAAAAGTGGCACCGAGTCGGTGC					TTTTTT
RNF2, nicking sgRNA	GTCAACCATTAAGCAAAACAT	GTTTTAGAGCTAGAAATAGCAAGTTAAAATAAGGCTAGTCCGTTATCAACTTGAAAAAGTGGCACCGAGTCGGTGC					TTTTTT
EMX1, nicking sgRNA	GCCGTTTGTACTTTGTCCTC	GTTTTAGAGCTAGAAATAGCAAGTTAAAATAAGGCTAGTCCGTTATCAACTTGAAAAAGTGGCACCGAGTCGGTGC					TTTTTT
Figure S2C
(See list under Figure 2C above)
Figure S2D
Correction of 20-bp deletion in T7 RNAP, (v2 circuit)	GCAATGAACTGGCTTAAGTC	GTTTTAGAGCTAGAAATAGCAAGTTAAAATAAGGCTAGTCCGTTATCAACTTGAAAAAGTGGCACCGAGTCGGTGC	TCCAGTCTTCTTATCTTTGACCTCAGCAGCCAGCAGCTTAGCAGCAGAC	TTAAGCCAG			TTTTTT
Correction of 20-bp deletion in T7 RNAP, (v2 circuit)	GCAATGAACTGGCTTAAGTC	GTTTTAGAGCTAGAAATAGCAAGTTAAAATAAGGCTAGTCCGTTATCAACTTGAAAAAGTGGCACCGAGTCGGTGC	TCTCTCCAGTCTTCTTATCTTTGACCTCAGCAGCCAGCAGCTTAGCAGCAGAC	TTAAGCCAG			TTTTTT
Correction of 20-bp deletion in T7 RNAP, (v2 circuit)	GCAATGAACTGGCTTAAGTC	GTTTTAGAGCTAGAAATAGCAAGTTAAAATAAGGCTAGTCCGTTATCAACTTGAAAAAGTGGCACCGAGTCGGTGC	AATCTCTCCAGTCTTCTTATCTTTGACCTCAGCAGCCAGCAGCTTAGCAGCAGAC	TTAAGCCAG			TTTTTT
Correction of 20-bp deletion in T7 RNAP, (v2 circuit)	GCAATGAACTGGCTTAAGTC	GTTTTAGAGCTAGAAATAGCAAGTTAAAATAAGGCTAGTCCGTTATCAACTTGAAAAAGTGGCACCGAGTCGGTGC	GAAGAATCTCTCCAGTCTTCTTATCTTTGACCTCAGCAGCCAGCAGCTTAGCAGCAGAC	TTAAGCCAG			TTTTTT
Correction of 20-bp deletion in T7 RNAP, (v2 circuit)	GCAATGAACTGGCTTAAGTC	GTTTTAGAGCTAGAAATAGCAAGTTAAAATAAGGCTAGTCCGTTATCAACTTGAAAAAGTGGCACCGAGTCGGTGC	TTGCGAAGAATCTCTCCAGTCTTCTTATCTTTGACCTCAGCAGCCAGCAGCTTAGCAGCAGAC	TTAAGCCAG			TTTTTT
Correction of 20-bp deletion in T7 RNAP, (v2 circuit)	GCAATGAACTGGCTTAAGTC	GTTTTAGAGCTAGAAATAGCAAGTTAAAATAAGGCTAGTCCGTTATCAACTTGAAAAAGTGGCACCGAGTCGGTGC	GTCTTCTTATCTTTGACCTCAGCAGCCAGCAGCTTAGCAGCAGAC	TTAAGCCAGT			TTTTTT
Correction of 20-bp deletion in T7 RNAP, (v2 circuit)	GCAATGAACTGGCTTAAGTC	GTTTTAGAGCTAGAAATAGCAAGTTAAAATAAGGCTAGTCCGTTATCAACTTGAAAAAGTGGCACCGAGTCGGTGC	TCCAGTCTTCTTATCTTTGACCTCAGCAGCCAGCAGCTTAGCAGCAGAC	TTAAGCCAGT			TTTTTT
Correction of 20-bp deletion in T7 RNAP, (v2 circuit)	GCAATGAACTGGCTTAAGTC	GTTTTAGAGCTAGAAATAGCAAGTTAAAATAAGGCTAGTCCGTTATCAACTTGAAAAAGTGGCACCGAGTCGGTGC	TCTCTCCAGTCTTCTTATCTTTGACCTCAGCAGCCAGCAGCTTAGCAGCAGAC	TTAAGCCAGT			TTTTTT
Correction of 20-bp deletion in T7 RNAP, (v2 circuit)	GCAATGAACTGGCTTAAGTC	GTTTTAGAGCTAGAAATAGCAAGTTAAAATAAGGCTAGTCCGTTATCAACTTGAAAAAGTGGCACCGAGTCGGTGC	AATCTCTCCAGTCTTCTTATCTTTGACCTCAGCAGCCAGCAGCTTAGCAGCAGAC	TTAAGCCAGT			TTTTTT
Correction of 20-bp deletion in T7 RNAP, (v2 circuit)	GCAATGAACTGGCTTAAGTC	GTTTTAGAGCTAGAAATAGCAAGTTAAAATAAGGCTAGTCCGTTATCAACTTGAAAAAGTGGCACCGAGTCGGTGC	GAAGAATCTCTCCAGTCTTCTTATCTTTGACCTCAGCAGCCAGCAGCTTAGCAGCAGAC	TTAAGCCAGT			TTTTTT
Correction of 20-bp deletion in T7 RNAP, (v2 circuit)	GCAATGAACTGGCTTAAGTC	GTTTTAGAGCTAGAAATAGCAAGTTAAAATAAGGCTAGTCCGTTATCAACTTGAAAAAGTGGCACCGAGTCGGTGC	TTGCGAAGAATCTCTCCAGTCTTCTTATCTTTGACCTCAGCAGCCAGCAGCTTAGCAGCAGAC	TTAAGCCAGT			TTTTTT
Correction of 20-bp deletion in T7 RNAP, (v2 circuit)	GCAATGAACTGGCTTAAGTC	GTTTTAGAGCTAGAAATAGCAAGTTAAAATAAGGCTAGTCCGTTATCAACTTGAAAAAGTGGCACCGAGTCGGTGC	TCTCTCCAGTCTTCTTATCTTTGACCTCAGCAGCCAGCAGCTTAGCAGCAGAC	TTAAGCCAGTTC			TTTTTT
Correction of 20-bp deletion in T7 RNAP, (v2 circuit)	GCAATGAACTGGCTTAAGTC	GTTTTAGAGCTAGAAATAGCAAGTTAAAATAAGGCTAGTCCGTTATCAACTTGAAAAAGTGGCACCGAGTCGGTGC	AATCTCTCCAGTCTTCTTATCTTTGACCTCAGCAGCCAGCAGCTTAGCAGCAGAC	TTAAGCCAGTTC			TTTTTT
Correction of 20-bp deletion in T7 RNAP, (v2 circuit)	GCAATGAACTGGCTTAAGTC	GTTTTAGAGCTAGAAATAGCAAGTTAAAATAAGGCTAGTCCGTTATCAACTTGAAAAAGTGGCACCGAGTCGGTGC	GAAGAATCTCTCCAGTCTTCTTATCTTTGACCTCAGCAGCCAGCAGCTTAGCAGCAGAC	TTAAGCCAGTTC			TTTTTT
Correction of 20-bp deletion in T7 RNAP, (v2 circuit)	GCAATGAACTGGCTTAAGTC	GTTTTAGAGCTAGAAATAGCAAGTTAAAATAAGGCTAGTCCGTTATCAACTTGAAAAAGTGGCACCGAGTCGGTGC	TTGCGAAGAATCTCTCCAGTCTTCTTATCTTTGACCTCAGCAGCCAGCAGCTTAGCAGCAGAC	TTAAGCCAGTTC			TTTTTT
Correction of 20-bp deletion in T7 RNAP, (v2 circuit)	GCAATGAACTGGCTTAAGTC	GTTTTAGAGCTAGAAATAGCAAGTTAAAATAAGGCTAGTCCGTTATCAACTTGAAAAAGTGGCACCGAGTCGGTGC	TCTCTCCAGTCTTCTTATCTTTGACCTCAGCAGCCAGCAGCTTAGCAGCAGAC	TTAAGCCAGTTCA			TTTTTT
Correction of 20-bp deletion in T7 RNAP, (v2 circuit)	GCAATGAACTGGCTTAAGTC	GTTTTAGAGCTAGAAATAGCAAGTTAAAATAAGGCTAGTCCGTTATCAACTTGAAAAAGTGGCACCGAGTCGGTGC	GAAGAATCTCTCCAGTCTTCTTATCTTTGACCTCAGCAGCCAGCAGCTTAGCAGCAGAC	TTAAGCCAGTTCA			TTTTTT
Correction of 20-bp deletion in T7 RNAP, (v2 circuit)	GCAATGAACTGGCTTAAGTC	GTTTTAGAGCTAGAAATAGCAAGTTAAAATAAGGCTAGTCCGTTATCAACTTGAAAAAGTGGCACCGAGTCGGTGC	TTGCGAAGAATCTCTCCAGTCTTCTTATCTTTGACCTCAGCAGCCAGCAGCTTAGCAGCAGAC	TTAAGCCAGTTCA			TTTTTT
Correction of 20-bp deletion in T7 RNAP, (v2 circuit)	GCAATGAACTGGCTTAAGTC	GTTTTAGAGCTAGAAATAGCAAGTTAAAATAAGGCTAGTCCGTTATCAACTTGAAAAAGTGGCACCGAGTCGGTGC	GTCTTCTTATCTTTGACCTCAGCAGCCAGCAGCTTAGCAGCAGAC	TTAAGCCAGTTCAT			TTTTTT
Correction of 20-bp deletion in T7 RNAP, (v2 circuit)	GCAATGAACTGGCTTAAGTC	GTTTTAGAGCTAGAAATAGCAAGTTAAAATAAGGCTAGTCCGTTATCAACTTGAAAAAGTGGCACCGAGTCGGTGC	TCCAGTCTTCTTATCTTTGACCTCAGCAGCCAGCAGCTTAGCAGCAGAC	TTAAGCCAGTTCAT			TTTTTT
Correction of 20-bp deletion in T7 RNAP, (v2 circuit)	GCAATGAACTGGCTTAAGTC	GTTTTAGAGCTAGAAATAGCAAGTTAAAATAAGGCTAGTCCGTTATCAACTTGAAAAAGTGGCACCGAGTCGGTGC	AATCTCTCCAGTCTTCTTATCTTTGACCTCAGCAGCCAGCAGCTTAGCAGCAGAC	TTAAGCCAGTTCAT			TTTTTT
Correction of 20-bp deletion in T7 RNAP, (v2 circuit)	GCAATGAACTGGCTTAAGTC	GTTTTAGAGCTAGAAATAGCAAGTTAAAATAAGGCTAGTCCGTTATCAACTTGAAAAAGTGGCACCGAGTCGGTGC	GAAGAATCTCTCCAGTCTTCTTATCTTTGACCTCAGCAGCCAGCAGCTTAGCAGCAGAC	TTAAGCCAGTTCAT			TTTTTT
Correction of 20-bp deletion in T7 RNAP, (v2 circuit)	GCAATGAACTGGCTTAAGTC	GTTTTAGAGCTAGAAATAGCAAGTTAAAATAAGGCTAGTCCGTTATCAACTTGAAAAAGTGGCACCGAGTCGGTGC	TTGCGAAGAATCTCTCCAGTCTTCTTATCTTTGACCTCAGCAGCCAGCAGCTTAGCAGCAGAC	TTAAGCCAGTTCAT			TTTTTT
Figure S2E
Correction of 1-bp deletion in T7 RNAP, (+6 ins A, v1 circuit)	GCTCGCGAACAGTTGGCCCT	GTTTTAGAGCTAGAAATAGCAAGTTAAAATAAGGCTAGTCCGTTATCAACTTGAAAAAGTGGCACCGAGTCGGTGC	AGACTCATGCTCAAGG	GCCAACTGT			TTTTTT
Correction of 20-bp deletion in T7 RNAP, (v2 circuit)	GCAATGAACTGGCTTAAGTC	GTTTTAGAGCTAGAAATAGCAAGTTAAAATAAGGCTAGTCCGTTATCAACTTGAAAAAGTGGCACCGAGTCGGTGC	TTGCGAAGAATCTCTCCAGTCTTCTTATCTTTGACCTCAGCAGCCAGCAGCTTAGCAGCAGAC	TTAAGCCAG			TTTTTT
Figure S2F
Correction of 20-bp deletion in T7 RNAP, (v3 circuit)	TTGACGGAAGCCGAACTCTT	GTTTTAGAGCTAGAAATAGCAAGTTAAAATAAGGCTAGTCCGTTATCAACTTGAAAAAGTGGCACCGAGTCGGTGC	ACGGTGTTACTCGCAGTGTGACTAAGCGTTCAGTCATGACGCTGGCTTACGGGAGTAAGG	AGTTCGGCT		CGCGGTTCTATCTAGTTACGCGTTAAACCAACTAGAA	TTTTTT
Figure S3A, S3B, and S3C
All pegRNA, epegRNAs, and nicking sgRNAs as in 2D
Figure S3D
All pegRNA, epegRNAs, and nicking sgRNAs as in 3F
Figure S3E
HEK3, + 1 FLAG ins (mpknot)	GGCCCAGACTGAGCACGTGA	GTTTTAGAGCTAGAAATAGCAAGTTAAAATAAGGCTAGTCCGTTATCAACTTGAAAAAGTGGCACCGAGTCGGTGC	TGGAGGAAGCAGGGCTTCCTTTCCTCTGCCATCACTTATCGTCGTCATCCTTGTAATC	CGTGCTCAGTCTG	TCTCTCTC	GGGTCAGGAGCCCCCCCCCTGAACCCAGGATAACCCTCAAAGTCGGGGGGCAACCC	TTTTTT
DNMT1, 1-15 deletion (evopreQ1)	GATTCCTGGTGCCAGAAACA	GTTTTAGAGCTAGAAATAGCAAGTTAAAATAAGGCTAGTCCGTTATCAACTTGAAAAAGTGGCACCGAGTCGGTGC	AGGAGGAAGCTGCTAAGGACTAGTTCTGCCC	TTCTGGCACCAGGA	CCTCTTCT	TTGACGCGGTTCTATCTAGTTACGCGTTAAACCAACTAGAAA	TTTTTT
RNF2, 1-15 deletion (evopreQ1)	GTCATCTTAGTCATTACCTG	GTTTTAGAGCTAGAAATAGCAAGTTAAAATAAGGCTAGTCCGTTATCAACTTGAAAAAGTGGCACCGAGTCGGTGC	TAAGCAAAACATGGGAACTCAGTTTATATGAGTTA	GTAATGACTAAGATG	TCATCTCT	TTGACGCGGTTCTATCTAGTTACGCGTTAAACCAACTAGAAA	TTTTTT
EMX1, 1-15 deletion (evopreQ1)	GAGTCCGAGCAGAAGAAGAA	GTTTTAGAGCTAGAAATAGCAAGTTAAAATAAGGCTAGTCCGTTATCAACTTGAAAAAGTGGCACCGAGTCGGTGC	TTGGCCTGCTTCGTGGCAATGCGCCACCGGTTGATG	TTCTTCTGCTCGGA	AACAATCT	TTGACGCGGTTCTATCTAGTTACGCGTTAAACCAACTAGAAA	TTTTTT
EMX1, +5 G to T (evopreQ1)	GAGTCCGAGCAGAAGAAGAA	GTTTTAGAGCTAGAAATAGCAAGTTAAAATAAGGCTAGTCCGTTATCAACTTGAAAAAGTGGCACCGAGTCGGTGC	GTGATGGGAGCACTTC	TTCTTCTGCTCGGA	AACAATCT	TTGACGCGGTTCTATCTAGTTACGCGTTAAACCAACTAGAAA	TTTTTT
RUNX1, +5 G to T (evopreQ1)	GCATTTTCAGGAGGAAGCGA	GTTTTAGAGCTAGAAATAGCAAGTTAAAATAAGGCTAGTCCGTTATCAACTTGAAAAAGTGGCACCGAGTCGGTGC	AGGAAATGACTCAAATATGCTGTCTGAAGCAATCG	CTTCCTCCTGAAAAT	AACTCTCT	TTGACGCGGTTCTATCTAGTTACGCGTTAAACCAACTAGAAA	TTTTTT
HEK3, + 1 FLAG ins (no motif)	GGCCCAGACTGAGCACGTGA	GTTTTAGAGCTAGAAATAGCAAGTTAAAATAAGGCTAGTCCGTTATCAACTTGAAAAAGTGGCACCGAGTCGGTGC	TGGAGGAAGCAGGGCTTCCTTTCCTCTGCCATCACTTATCGTCGTCATCCTTGTAATC	CGTGCTCAGTCTG			TTTTTT
DNMT1, 1-15 deletion (no motif)	GATTCCTGGTGCCAGAAACA	GTTTTAGAGCTAGAAATAGCAAGTTAAAATAAGGCTAGTCCGTTATCAACTTGAAAAAGTGGCACCGAGTCGGTGC	AGGAGGAAGCTGCTAAGGACTAGTTCTGCCC	TTCTGGCACCAGGA			TTTTTT
RNF2, 1-15 deletion (no motif)	GTCATCTTAGTCATTACCTG	GTTTTAGAGCTAGAAATAGCAAGTTAAAATAAGGCTAGTCCGTTATCAACTTGAAAAAGTGGCACCGAGTCGGTGC	TAAGCAAAACATGGGAACTCAGTTTATATGAGTTA	GTAATGACTAAGATG			TTTTTT
HEK3, nicking sgRNA	GTCAACCAGTATCCCGGTGC	GTTTTAGAGCTAGAAATAGCAAGTTAAAATAAGGCTAGTCCGTTATCAACTTGAAAAAGTGGCACCGAGTCGGTGC					TTTTTT
DNMT1, nicking sgRNA	GCCCTTCAGCTAAAATAAAGG	GTTTTAGAGCTAGAAATAGCAAGTTAAAATAAGGCTAGTCCGTTATCAACTTGAAAAAGTGGCACCGAGTCGGTGC					TTTTTT
RNF2, nicking sgRNA	GTCAACCATTAAGCAAAACAT	GTTTTAGAGCTAGAAATAGCAAGTTAAAATAAGGCTAGTCCGTTATCAACTTGAAAAAGTGGCACCGAGTCGGTGC					TTTTTT
EMX1, nicking sgRNA	GCCGTTTGTACTTTGTCCTC	GTTTTAGAGCTAGAAATAGCAAGTTAAAATAAGGCTAGTCCGTTATCAACTTGAAAAAGTGGCACCGAGTCGGTGC					TTTTTT
RUNX1, nicking sgRNA	GATGAAGCACTGTGGGTACGA	GTTTTAGAGCTAGAAATAGCAAGTTAAAATAAGGCTAGTCCGTTATCAACTTGAAAAAGTGGCACCGAGTCGGTGC					TTTTTT
Figure S3F
All pegRNA, epegRNAs, and nicking sgRNAs as in 1D
Figure S4A
RNF2, +5 G to T	GTCATCTTAGTCATTACCTG	GTTTTAGAGCTAGAAATAGCAAGTTAAAATAAGGCTAGTCCGTTATCAACTTGAAAAAGTGGCACCGAGTCGGTGC	AACGAACACATCAG	GTAATGACTAAGATG			TTTTTT
HEK3, + 1 FLAG ins (mpknot)	GGCCCAGACTGAGCACGTGA	GTTTTAGAGCTAGAAATAGCAAGTTAAAATAAGGCTAGTCCGTTATCAACTTGAAAAAGTGGCACCGAGTCGGTGC	TGGAGGAAGCAGGGCTTCCTTTCCTCTGCCATCACTTATCGTCGTCATCCTTGTAATC	CGTGCTCAGTCTG	TCTCTCTC	GGGTCAGGAGCCCCCCCCCTGAACCCAGGATAACCCTCAAAGTCGGGGGGCAACCC	TTTTTT
EMX1, +5 G to T	GAGTCCGAGCAGAAGAAGAA	GTTTTAGAGCTAGAAATAGCAAGTTAAAATAAGGCTAGTCCGTTATCAACTTGAAAAAGTGGCACCGAGTCGGTGC	ATGGGAGCACTTC	TTCTTCTGCTCGG			TTTTTT
HEK3, +1 loxP ins	GGCCCAGACTGAGCACGTGA	GTTTTAGAGCTAGAAATAGCAAGTTAAAATAAGGCTAGTCCGTTATCAACTTGAAAAAGTGGCACCGAGTCGGTGC	TGGAGGAAGCAGGGCTTCCTTTCCTCTGCCATCAATAACTTCGTATAATGTATGCTATACGAAGTTATAACAAT	CGTGCTCAGTCTG			TTTTTT
RNF2, nicking sgRNA	GTCAACCATTAAGCAAAACAT	GTTTTAGAGCTAGAAATAGCAAGTTAAAATAAGGCTAGTCCGTTATCAACTTGAAAAAGTGGCACCGAGTCGGTGC					TTTTTT
HEK3, nicking sgRNA	GTCAACCAGTATCCCGGTGC	GTTTTAGAGCTAGAAATAGCAAGTTAAAATAAGGCTAGTCCGTTATCAACTTGAAAAAGTGGCACCGAGTCGGTGC					TTTTTT
EMX1, nicking sgRNA	GCCGTTTGTACTTTGTCCTC	GTTTTAGAGCTAGAAATAGCAAGTTAAAATAAGGCTAGTCCGTTATCAACTTGAAAAAGTGGCACCGAGTCGGTGC					TTTTTT
Figure S4C
HEK3, + 1 FLAG ins (mpknot)	GGCCCAGACTGAGCACGTGA	GTTTTAGAGCTAGAAATAGCAAGTTAAAATAAGGCTAGTCCGTTATCAACTTGAAAAAGTGGCACCGAGTCGGTGC	TGGAGGAAGCAGGGCTTCCTTTCCTCTGCCATCACTTATCGTCGTCATCCTTGTAATC	CGTGCTCAGTCTG	TCTCTCTC	GGGTCAGGAGCCCCCCCCCTGAACCCAGGATAACCCTCAAAGTCGGGGGGCAACCC	TTTTTT
Figure S4D
(See pegRNAs for Figure 4G)
Figure S4E
EMX1, +5 G to T (evopreQ1)	GAGTCCGAGCAGAAGAAGAA	GTTTTAGAGCTAGAAATAGCAAGTTAAAATAAGGCTAGTCCGTTATCAACTTGAAAAAGTGGCACCGAGTCGGTGC	GTGATGGGAGCACTTC	TTCTTCTGCTCGGA	AACAATCT	TTGACGCGGTTCTATCTAGTTACGCGTTAAACCAACTAGAAA	TTTTTT
RUNX1, +5 G to T (evopreQ1)	GCATTTTCAGGAGGAAGCGA	GTTTTAGAGCTAGAAATAGCAAGTTAAAATAAGGCTAGTCCGTTATCAACTTGAAAAAGTGGCACCGAGTCGGTGC	AGGAAATGACTCAAATATGCTGTCTGAAGCAATCG	CTTCCTCCTGAAAAT	AACTCTCT	TTGACGCGGTTCTATCTAGTTACGCGTTAAACCAACTAGAAA	TTTTTT
RNF2, +5 G to T	GTCATCTTAGTCATTACCTG	GTTTTAGAGCTAGAAATAGCAAGTTAAAATAAGGCTAGTCCGTTATCAACTTGAAAAAGTGGCACCGAGTCGGTGC	AACGAACACATCAG	GTAATGACTAAGATG			TTTTTT
FANCF, +5 G to T (mpknot)	GGAATCCCTTCTGCAGCACC	GTTTTAGAGCTAGAAATAGCAAGTTAAAATAAGGCTAGTCCGTTATCAACTTGAAAAAGTGGCACCGAGTCGGTGC	GGAAAAGCGATCAAGGT	GCTGCAGAAGGGA	CAATCACT	GGGTCAGGAGCCCCCCCCCTGAACCCAGGATAACCCTCAAAGTCGGGGGGCAACCC	TTTTTT
PRNP, +6 G to T (evopreQ1)	GCAGTGGTGGGGGGCCTTGG	GTTTTAGAGCTAGAAATAGCAAGTTAAAATAAGGCTAGTCCGTTATCAACTTGAAAAAGTGGCACCGAGTCGGTGC	ATGTAGACGCCA	AGGCCCCCCACC	TAGACACA	CGCGGTTCTATCTAGTTACGCGTTAAACCAACTAGAA	TTTTTT
RNF2, nicking sgRNA	GTCAACCATTAAGCAAAACAT	GTTTTAGAGCTAGAAATAGCAAGTTAAAATAAGGCTAGTCCGTTATCAACTTGAAAAAGTGGCACCGAGTCGGTGC					TTTTTT
EMX1, nicking sgRNA	GCCGTTTGTACTTTGTCCTC	GTTTTAGAGCTAGAAATAGCAAGTTAAAATAAGGCTAGTCCGTTATCAACTTGAAAAAGTGGCACCGAGTCGGTGC					TTTTTT
RUNX1, nicking sgRNA	GATGAAGCACTGTGGGTACGA	GTTTTAGAGCTAGAAATAGCAAGTTAAAATAAGGCTAGTCCGTTATCAACTTGAAAAAGTGGCACCGAGTCGGTGC					TTTTTT
FANCF, nicking sgRNA	GGGGTCCCAGGTGCTGACGT	GTTTTAGAGCTAGAAATAGCAAGTTAAAATAAGGCTAGTCCGTTATCAACTTGAAAAAGTGGCACCGAGTCGGTGC					TTTTTT
PRNP, nicking sgRNA	GCATGTTTTCACGATAGTAA	GTTTTAGAGCTAGAAATAGCAAGTTAAAATAAGGCTAGTCCGTTATCAACTTGAAAAAGTGGCACCGAGTCGGTGC					TTTTTT
Figure S4F
RNF2, +5 G to T	GTCATCTTAGTCATTACCTG	GTTTTAGAGCTAGAAATAGCAAGTTAAAATAAGGCTAGTCCGTTATCAACTTGAAAAAGTGGCACCGAGTCGGTGC	AACGAACACATCAG	GTAATGACTAAGATG			TTTTTT
Figure S4G
Rosa26, attB insertion-twinPE-pegRNA1	GCTACTGTTCACTCTAACAG	GTTTTAGAGCTAGAAATAGCAAGTTAAAATAAGGCTAGTCCGTTATCAACTTGAAAAAGTGGCACCGAGTCGGTGC	ATGATCCTGACGACGGAGACCGCCGTCGTCGACAAGCC	TTAGAGTGAA	CAGTAG	CGCGGTTCTATCTAGTTACGCGTTAAACCAACTAGAA	TTTTTT
Rosa26, attB insertion-twinPE-pegRNA2	GAATCTGCTAGTATATCCGT	GTTTTAGAGCTAGAAATAGCAAGTTAAAATAAGGCTAGTCCGTTATCAACTTGAAAAAGTGGCACCGAGTCGGTGC	GGCTTGTCGACGACGGCGGTCTCCGTCGTCAGGATCAT	GATATACTAG	CAGATT	CGCGGTTCTATCTAGTTACGCGTTAAACCAACTAGAA	TTTTTT
CCR5 edit 1-twinPE-pegRNA1	GAAGTGTGATCACTTGGGTGG	GTTTTAGAGCTAGAAATAGCAAGTTAAAATAAGGCTAGTCCGTTATCAACTTGAAAAAGTGGCACCGAGTCGGTGC	ATGATCCTGACGACGGAGACCGCCGTCGTCGACAAGCC	CCCAAGTGATC		CGCGGTTCTATCTAGTTACGCGTTAAACCAACTAGAA	TTTTTT
CCR5 edit 1-twinPE-pegRNA2	GTATGGAAAATGAGAGCTGC	GTTTTAGAGCTAGAAATAGCAAGTTAAAATAAGGCTAGTCCGTTATCAACTTGAAAAAGTGGCACCGAGTCGGTGC	GGCTTGTCGACGACGGCGGTCTCCGTCGTCAGGATCAT	GCTCTCATTTTC		CGCGGTTCTATCTAGTTACGCGTTAAACCAACTAGAA	TTTTTT
CCR5 edit 2-twinPE-pegRNA1	GACCCCTCAGTATTTCAGCT	GTTTTAGAGCTAGAAATAGCAAGTTAAAATAAGGCTAGTCCGTTATCAACTTGAAAAAGTGGCACCGAGTCGGTGC	GGCTTGTCGACGACGGCGGTCTCCGTCGTCAGGATCAT	TGAAATACTG			TTTTTT
CCR5 edit 2-twinPE-pegRNA2	GAAAAGACATCAAGCACAGA	GTTTTAGAGCTAGAAATAGCAAGTTAAAATAAGGCTAGTCCGTTATCAACTTGAAAAAGTGGCACCGAGTCGGTGC	ATGATCCTGACGACGGAGACCGCCGTCGTCGACAAGCC	GTGCTTGATGTC			TTTTTT
Figure S5A and S5B
All pegRNA, epegRNAs, and nicking sgRNAs as in 5A
Figure S5D and S5E
All pegRNA, epegRNAs, and nicking sgRNAs as in 5D
Figure S5F
EMX1, +5 G to T (evopreQ1)	GAGTCCGAGCAGAAGAAGAA	GTTTTAGAGCTAGAAATAGCAAGTTAAAATAAGGCTAGTCCGTTATCAACTTGAAAAAGTGGCACCGAGTCGGTGC	GTGATGGGAGCACTTC	TTCTTCTGCTCGGA	AACAATCT	TTGACGCGGTTCTATCTAGTTACGCGTTAAACCAACTAGAAA	TTTTTT
VEGFA,+5 G to T (evopreQ1)	GATGTCTGCAGGCCAGATGA	GTTTTAGAGCTAGAAATAGCAAGTTAAAATAAGGCTAGTCCGTTATCAACTTGAAAAAGTGGCACCGAGTCGGTGC	AATGTGCCATCTGGAGCACTCA	TCTGGCCTGCAGA	ACAATCTC	TTGACGCGGTTCTATCTAGTTACGCGTTAAACCAACTAGAAA	TTTTTT
RNF2, +5 G to T	GTCATCTTAGTCATTACCTG	GTTTTAGAGCTAGAAATAGCAAGTTAAAATAAGGCTAGTCCGTTATCAACTTGAAAAAGTGGCACCGAGTCGGTGC	AACGAACACATCAG	GTAATGACTAAGATG			TTTTTT
FANCF, +5 G to T (mpknot)	GGAATCCCTTCTGCAGCACC	GTTTTAGAGCTAGAAATAGCAAGTTAAAATAAGGCTAGTCCGTTATCAACTTGAAAAAGTGGCACCGAGTCGGTGC	GGAAAAGCGATCAAGGT	GCTGCAGAAGGGA	CAATCACT	GGGTCAGGAGCCCCCCCCCTGAACCCAGGATAACCCTCAAAGTCGGGGGGCAACCC	TTTTTT
PRNP, +6 G to T (evopreQ1)	GCAGTGGTGGGGGGCCTTGG	GTTTTAGAGCTAGAAATAGCAAGTTAAAATAAGGCTAGTCCGTTATCAACTTGAAAAAGTGGCACCGAGTCGGTGC	ATGTAGACGCCA	AGGCCCCCCACC	TAGACACA	CGCGGTTCTATCTAGTTACGCGTTAAACCAACTAGAA	TTTTTT
RNF2, nicking sgRNA	GTCAACCATTAAGCAAAACAT	GTTTTAGAGCTAGAAATAGCAAGTTAAAATAAGGCTAGTCCGTTATCAACTTGAAAAAGTGGCACCGAGTCGGTGC					TTTTTT
EMX1, nicking sgRNA	GCCGTTTGTACTTTGTCCTC	GTTTTAGAGCTAGAAATAGCAAGTTAAAATAAGGCTAGTCCGTTATCAACTTGAAAAAGTGGCACCGAGTCGGTGC					TTTTTT
VEGFA, nicking sgRNA	GAGCCCAGGGCTGGGCACAG	GTTTTAGAGCTAGAAATAGCAAGTTAAAATAAGGCTAGTCCGTTATCAACTTGAAAAAGTGGCACCGAGTCGGTGC					TTTTTT
FANCF, nicking sgRNA	GGGGTCCCAGGTGCTGACGT	GTTTTAGAGCTAGAAATAGCAAGTTAAAATAAGGCTAGTCCGTTATCAACTTGAAAAAGTGGCACCGAGTCGGTGC					TTTTTT
PRNP, nicking sgRNA	GCATGTTTTCACGATAGTAA	GTTTTAGAGCTAGAAATAGCAAGTTAAAATAAGGCTAGTCCGTTATCAACTTGAAAAAGTGGCACCGAGTCGGTGC					TTTTTT
Figure S5G and S5H
All pegRNA, epegRNAs, and nicking sgRNAs used are noted in Table S14
Figure S6A
Correction of 1-bp deletion in T7 RNAP, (+6 ins A, v1 circuit)	GCTCGCGAACAGTTGGCCCT	GTTTTAGAGCTAGAAATAGCAAGTTAAAATAAGGCTAGTCCGTTATCAACTTGAAAAAGTGGCACCGAGTCGGTGC	AGACTCATGCTCAAGG	GCCAACTGT			TTTTTT
Figure S6B
All pegRNA, epegRNAs, and nicking sgRNAs as in Figure 6B
Figure S6E
All pegRNA, epegRNAs, and nicking sgRNAs as in Figure 6D
Figure S7A, C
Rosa26, attB insertion-twinPE-pegRNA1 tevoPreQ1	GTCTACTGTTCACTCTAACAG	GTTTTAGAGCTAGAAATAGCAAGTTAAAATAAGGCTAGTCCGTTATCAACTTGAAAAAGTGGCACCGAGTCGGTGC	ATGATCCTGACGACGGAGACCGCCGTCGTCGACAAGCC	TTAGAGTGAA	CAGTAG	CGCGGTTCTATCTAGTTACGCGTTAAACCAACTAGAA	TTTTTT
Rosa26, attB insertion-twinPE-pegRNA2 tevoPreQ1	GTAATCTGCTAGTATATCCGT	GTTTTAGAGCTAGAAATAGCAAGTTAAAATAAGGCTAGTCCGTTATCAACTTGAAAAAGTGGCACCGAGTCGGTGC	GGCTTGTCGACGACGGCGGTCTCCGTCGTCAGGATCAT	GATATACTAG	CAGATT	CGCGGTTCTATCTAGTTACGCGTTAAACCAACTAGAA	TTTTTT
Figure S7D, S7E
mDnmt1, loxP insertion pegRNA, tevoPreQ1	GCGGGCTGGAGCTGTTCGCGC	GTTTTAGAGCTAGAAATAGCAAGTTAAAATAAGGCTAGTCCGTTATCAACTTGAAAAAGTGGCACCGAGTCGGTGC	GAGCTGTTCTGTCGTCTGCAACCTGCAAGATGCCAGCGATTGTTATAACTTCGTATAGCATACATTATACGAAGTTATCG	CGAACAGCT		CGCGGTTCTATCTAGTTACGCGTTAAACCAACTAGAA	TTTTTT		GTTTTAGAGCTAGAAATAGCAAGTTAAAATAAGGCTAGTCCGTTATCAACTTGAAAAAGTGGCACCGAGTCGGTGCGAGCTGTTCTGTCGTCTGCAACCTGCAAGATGCCAGCGATTGTTATAACTTCGTATAGCATACATTATACGAAGTTATCGCGAACAGCTCGCGGTTCTATCTAGTTACGCGTTAAACCAACTAGAATTTTTT
mDnmt1, nicking sgRNA	GCCGCGCGCGCGAAAAAGCCG	GTTTTAGAGCTAGAAATAGCAAGTTAAAATAAGGCTAGTCCGTTATCAACTTGAAAAAGTGGCACCGAGTCGGTGC					TTTTTT

## Sheet: Table S6B
Table S19. Primer sequences used in this study, related to Figures 1-7.
Sequences of primers used for mammalian cell genomic DNA amplification and HTS
Locus	Fwd-primer	Rev-primer
Figure 1C
HEK3	ACACTCTTTCCCTACACGACGCTCTTCCGATCTNNNNCAGGGAAACGCCCATGCAATTAG	TGGAGTTCAGACGTGTGCTCTTCCGATCTCTCTGTTGAGCTCGACCCTGAA
RNF2	ACACTCTTTCCCTACACGACGCTCTTCCGATCTNNNNACGTCTCATATGCCCCTTGG	TGGAGTTCAGACGTGTGCTCTTCCGATCTACGTAGGAATTTTGGTGGGACA
Figure 1D
HEK3	ACACTCTTTCCCTACACGACGCTCTTCCGATCTNNNNCAGGGAAACGCCCATGCAATTAG	TGGAGTTCAGACGTGTGCTCTTCCGATCTCTCTGTTGAGCTCGACCCTGAA
CCR5	ACACTCTTTCCCTACACGACGCTCTTCCGATCTNNNNTCCTTCTTACTGTCCCCTTCTGGGC	TGGAGTTCAGACGTGTGCTCTTCCGATCTGCAAACACAGCATGGACGAC
IDS	ACACTCTTTCCCTACACGACGCTCTTCCGATCTNNNNGAGAAGATGTGGAAATGCCTCAC	TGGAGTTCAGACGTGTGCTCTTCCGATCTAATCAACATGAAGGGTTGTGTTGT
Figure 1E
DNMT1	ACACTCTTTCCCTACACGACGCTCTTCCGATCTNNNNCACAACAGCTTCATGTCAGCC	TGGAGTTCAGACGTGTGCTCTTCCGATCTACGTTAATGTTTCCTGATGGTCC
RNF2	ACACTCTTTCCCTACACGACGCTCTTCCGATCTNNNNACGTCTCATATGCCCCTTGG	TGGAGTTCAGACGTGTGCTCTTCCGATCTACGTAGGAATTTTGGTGGGACA
EMX1	ACACTCTTTCCCTACACGACGCTCTTCCGATCTNNNNCAGCTCAGCCTGAGTGTTGA	TGGAGTTCAGACGTGTGCTCTTCCGATCTCTCGTGGGTTTGTGGTTGC
FANCF-1	ACACTCTTTCCCTACACGACGCTCTTCCGATCTNNNNAGACGCTGGGAGATTGACATGC	TGGAGTTCAGACGTGTGCTCTTCCGATCTCGATGGATGTGGCGCAGGTAG
HEK3	ACACTCTTTCCCTACACGACGCTCTTCCGATCTNNNNCAGGGAAACGCCCATGCAATTAG	TGGAGTTCAGACGTGTGCTCTTCCGATCTCTCTGTTGAGCTCGACCCTGAA
Figure 1G
AAVS1	ACACTCTTTCCCTACACGACGCTCTTCCGATCTNNNNCGCCGGGAACTGCCGCTGGC	TGGAGTTCAGACGTGTGCTCTTCCGATCTGAGGAGGCCCTCATCTGGCG
DNMT1	ACACTCTTTCCCTACACGACGCTCTTCCGATCTNNNNCACAACAGCTTCATGTCAGCC	TGGAGTTCAGACGTGTGCTCTTCCGATCTACGTTAATGTTTCCTGATGGTCC
RNF2	ACACTCTTTCCCTACACGACGCTCTTCCGATCTNNNNACGTCTCATATGCCCCTTGG	TGGAGTTCAGACGTGTGCTCTTCCGATCTACGTAGGAATTTTGGTGGGACA
EMX1	ACACTCTTTCCCTACACGACGCTCTTCCGATCTNNNNCAGCTCAGCCTGAGTGTTGA	TGGAGTTCAGACGTGTGCTCTTCCGATCTCTCGTGGGTTTGTGGTTGC
FANCF-1	ACACTCTTTCCCTACACGACGCTCTTCCGATCTNNNNAGACGCTGGGAGATTGACATGC	TGGAGTTCAGACGTGTGCTCTTCCGATCTCGATGGATGTGGCGCAGGTAG
Figure 1H
HEK3	ACACTCTTTCCCTACACGACGCTCTTCCGATCTNNNNCAGGGAAACGCCCATGCAATTAG	TGGAGTTCAGACGTGTGCTCTTCCGATCTCTCTGTTGAGCTCGACCCTGAA
DNMT1	ACACTCTTTCCCTACACGACGCTCTTCCGATCTNNNNCACAACAGCTTCATGTCAGCC	TGGAGTTCAGACGTGTGCTCTTCCGATCTACGTTAATGTTTCCTGATGGTCC
RNF2	ACACTCTTTCCCTACACGACGCTCTTCCGATCTNNNNACGTCTCATATGCCCCTTGG	TGGAGTTCAGACGTGTGCTCTTCCGATCTACGTAGGAATTTTGGTGGGACA
EMX1	ACACTCTTTCCCTACACGACGCTCTTCCGATCTNNNNCAGCTCAGCCTGAGTGTTGA	TGGAGTTCAGACGTGTGCTCTTCCGATCTCTCGTGGGTTTGTGGTTGC
FANCF-1	ACACTCTTTCCCTACACGACGCTCTTCCGATCTNNNNAGACGCTGGGAGATTGACATGC	TGGAGTTCAGACGTGTGCTCTTCCGATCTCGATGGATGTGGCGCAGGTAG
Figure 1I
AAVS1	ACACTCTTTCCCTACACGACGCTCTTCCGATCTNNNNCGCCGGGAACTGCCGCTGGC	TGGAGTTCAGACGTGTGCTCTTCCGATCTGAGGAGGCCCTCATCTGGCG
HEK3	ACACTCTTTCCCTACACGACGCTCTTCCGATCTNNNNCAGGGAAACGCCCATGCAATTAG	TGGAGTTCAGACGTGTGCTCTTCCGATCTCTCTGTTGAGCTCGACCCTGAA
DNMT1	ACACTCTTTCCCTACACGACGCTCTTCCGATCTNNNNCACAACAGCTTCATGTCAGCC	TGGAGTTCAGACGTGTGCTCTTCCGATCTACGTTAATGTTTCCTGATGGTCC
RNF2	ACACTCTTTCCCTACACGACGCTCTTCCGATCTNNNNACGTCTCATATGCCCCTTGG	TGGAGTTCAGACGTGTGCTCTTCCGATCTACGTAGGAATTTTGGTGGGACA
EMX1	ACACTCTTTCCCTACACGACGCTCTTCCGATCTNNNNCAGCTCAGCCTGAGTGTTGA	TGGAGTTCAGACGTGTGCTCTTCCGATCTCTCGTGGGTTTGTGGTTGC
FANCF-1	ACACTCTTTCCCTACACGACGCTCTTCCGATCTNNNNAGACGCTGGGAGATTGACATGC	TGGAGTTCAGACGTGTGCTCTTCCGATCTCGATGGATGTGGCGCAGGTAG
Figure 1J
Same HTS primers for amplicons listed in Figure 1D
Figure 3E
HEK3	ACACTCTTTCCCTACACGACGCTCTTCCGATCTNNNNCAGGGAAACGCCCATGCAATTAG	TGGAGTTCAGACGTGTGCTCTTCCGATCTCTCTGTTGAGCTCGACCCTGAA
DNMT1	ACACTCTTTCCCTACACGACGCTCTTCCGATCTNNNNCACAACAGCTTCATGTCAGCC	TGGAGTTCAGACGTGTGCTCTTCCGATCTACGTTAATGTTTCCTGATGGTCC
RNF2	ACACTCTTTCCCTACACGACGCTCTTCCGATCTNNNNACGTCTCATATGCCCCTTGG	TGGAGTTCAGACGTGTGCTCTTCCGATCTACGTAGGAATTTTGGTGGGACA
EMX1	ACACTCTTTCCCTACACGACGCTCTTCCGATCTNNNNCAGCTCAGCCTGAGTGTTGA	TGGAGTTCAGACGTGTGCTCTTCCGATCTCTCGTGGGTTTGTGGTTGC
FANCF-2	ACACTCTTTCCCTACACGACGCTCTTCCGATCTNNNNCATTGCAGAGAGGCGTATCA	TGGAGTTCAGACGTGTGCTCTTCCGATCTGGGGTCCCAGGTGCTGAC
AAVS1	ACACTCTTTCCCTACACGACGCTCTTCCGATCTNNNNCGCCGGGAACTGCCGCTGGC	TGGAGTTCAGACGTGTGCTCTTCCGATCTGAGGAGGCCCTCATCTGGCG
Figure 3F
HEK3	ACACTCTTTCCCTACACGACGCTCTTCCGATCTNNNNCAGGGAAACGCCCATGCAATTAG	TGGAGTTCAGACGTGTGCTCTTCCGATCTCTCTGTTGAGCTCGACCCTGAA
DNMT1	ACACTCTTTCCCTACACGACGCTCTTCCGATCTNNNNCACAACAGCTTCATGTCAGCC	TGGAGTTCAGACGTGTGCTCTTCCGATCTACGTTAATGTTTCCTGATGGTCC
RNF2	ACACTCTTTCCCTACACGACGCTCTTCCGATCTNNNNACGTCTCATATGCCCCTTGG	TGGAGTTCAGACGTGTGCTCTTCCGATCTACGTAGGAATTTTGGTGGGACA
EMX1	ACACTCTTTCCCTACACGACGCTCTTCCGATCTNNNNCAGCTCAGCCTGAGTGTTGA	TGGAGTTCAGACGTGTGCTCTTCCGATCTCTCGTGGGTTTGTGGTTGC
RUNX1	ACACTCTTTCCCTACACGACGCTCTTCCGATCTNNNNACAAACAAGACAGGGAACTGG	TGGAGTTCAGACGTGTGCTCTTCCGATCTCTAGAGGGGTGAGGCTGAAAC
VEGFA	ACACTCTTTCCCTACACGACGCTCTTCCGATCTNNNNACTTGGTGCCAAATTCTTCTCC	TGGAGTTCAGACGTGTGCTCTTCCGATCTAAAGAGGGAATGGGCTTTGGA
FANCF-1	ACACTCTTTCCCTACACGACGCTCTTCCGATCTNNNNAGACGCTGGGAGATTGACATGC	TGGAGTTCAGACGTGTGCTCTTCCGATCTCGATGGATGTGGCGCAGGTAG
Figure 3G
DNMT1	ACACTCTTTCCCTACACGACGCTCTTCCGATCTNNNNCACAACAGCTTCATGTCAGCC	TGGAGTTCAGACGTGTGCTCTTCCGATCTACGTTAATGTTTCCTGATGGTCC
VEGFA	ACACTCTTTCCCTACACGACGCTCTTCCGATCTNNNNACTTGGTGCCAAATTCTTCTCC	TGGAGTTCAGACGTGTGCTCTTCCGATCTAAAGAGGGAATGGGCTTTGGA
Figure 3H
HEXA	ACACTCTTTCCCTACACGACGCTCTTCCGATCT[NNNN]CATACAGGTGTGGCGAGAGG	TGGAGTTCAGACGTGTGCTCTTCCGATCTCCAGCCTCCTTTGGTTAGCA
Figure 4C, 4D
HEK3	ACACTCTTTCCCTACACGACGCTCTTCCGATCTNNNNCAGGGAAACGCCCATGCAATTAG	TGGAGTTCAGACGTGTGCTCTTCCGATCTCTCTGTTGAGCTCGACCCTGAA
CCR5	ACACTCTTTCCCTACACGACGCTCTTCCGATCTNNNNACAATCGATAGGTACCTGGCTGTC	TGGAGTTCAGACGTGTGCTCTTCCGATCTACCAGCCCCAAGATGACTAT
PAH	ACACTCTTTCCCTACACGACGCTCTTCCGATCTNNNNACCTAAAGGTCTCCTAGTGCCT	TGGAGTTCAGACGTGTGCTCTTCCGATCTCCAGCAATGAACCCAAACCTC
Figure 4E
HEK3 TdT	ACACTCTTTCCCTACACGACGCTCTTCCGATCTNNNNCAGGGAAACGCCCATGCAATTAG	TGGAGTTCAGACGTGTGCTCTTCCGATCTCCCCCCCCCCCCCCCCCC
Figure 4F
HEK3	ACACTCTTTCCCTACACGACGCTCTTCCGATCTNNNNCAGGGAAACGCCCATGCAATTAG	TGGAGTTCAGACGTGTGCTCTTCCGATCTCTCTGTTGAGCTCGACCCTGAA
Figure 4G
HEK3	ACACTCTTTCCCTACACGACGCTCTTCCGATCTNNNNCAGGGAAACGCCCATGCAATTAG	TGGAGTTCAGACGTGTGCTCTTCCGATCTCTCTGTTGAGCTCGACCCTGAA
RNF2	ACACTCTTTCCCTACACGACGCTCTTCCGATCTNNNNACGTCTCATATGCCCCTTGG	TGGAGTTCAGACGTGTGCTCTTCCGATCTACGTAGGAATTTTGGTGGGACA
DNMT1	ACACTCTTTCCCTACACGACGCTCTTCCGATCTNNNNCACAACAGCTTCATGTCAGCC	TGGAGTTCAGACGTGTGCTCTTCCGATCTACGTTAATGTTTCCTGATGGTCC
Figure 4H
IDS edit 1	ACACTCTTTCCCTACACGACGCTCTTCCGATCTNNNNGAGAAGATGTGGAAATGCCTCAC	TGGAGTTCAGACGTGTGCTCTTCCGATCTAATCAACATGAAGGGTTGTGTTGT
IDS edit 2	ACACTCTTTCCCTACACGACGCTCTTCCGATCTNNNNGTTCCCACACATGCGTTCCTC	TGGAGTTCAGACGTGTGCTCTTCCGATCTGGCATGAAGGGTTGTTTTTAATTGA
CCR5 edit 1	ACACTCTTTCCCTACACGACGCTCTTCCGATCTNNNNAGAGGAGTCAGAGAGAATCCC	TGGAGTTCAGACGTGTGCTCTTCCGATCTTTCCTAGACCTCATACCTCGT
CCR5 edit 2	ACACTCTTTCCCTACACGACGCTCTTCCGATCTNNNNACAATCGATAGGTACCTGGCTGTC	TGGAGTTCAGACGTGTGCTCTTCCGATCTACCAGCCCCAAGATGACTAT
CCR5 edit 3	ACACTCTTTCCCTACACGACGCTCTTCCGATCTNNNNAGAGGAGTCAGAGAGAATCCC	TGGAGTTCAGACGTGTGCTCTTCCGATCTTTCCTAGACCTCATACCTCGT
Figure 4I
mRosa26	ACACTCTTTCCCTACACGACGCTCTTCCGATCTNNNNGCTGGTAGGTATACAAAACGCT	TGGAGTTCAGACGTGTGCTCTTCCGATCTGCTGGCCTCGAACTCAGAA
Figure 4J
mDnmt1	ACACTCTTTCCCTACACGACGCTCTTCCGATCTNNNNCCTTCGGGCATAGCATGGTC	TGGAGTTCAGACGTGTGCTCTTCCGATCTTATATGCCTCGGCATCGGTCC
Figure 5A and 5B
CCR5	ACACTCTTTCCCTACACGACGCTCTTCCGATCTNNNNTCCTTCTTACTGTCCCCTTCTGGGC	TGGAGTTCAGACGTGTGCTCTTCCGATCTGCAAACACAGCATGGACGAC
PAH exon 7 recode 1	ACACTCTTTCCCTACACGACGCTCTTCCGATCTNNNNACCTAAAGGTCTCCTAGTGCCT	TGGAGTTCAGACGTGTGCTCTTCCGATCTCCAGCAATGAACCCAAACCTC
PAH exon 7 recode 2	ACACTCTTTCCCTACACGACGCTCTTCCGATCTNNNNACCTAAAGGTCTCCTAGTGCCT	TGGAGTTCAGACGTGTGCTCTTCCGATCTCCAGCAATGAACCCAAACCTC
IDS edit 1	ACACTCTTTCCCTACACGACGCTCTTCCGATCTNNNNGAGAAGATGTGGAAATGCCTCAC	TGGAGTTCAGACGTGTGCTCTTCCGATCTAATCAACATGAAGGGTTGTGTTGT
Rosa26	ACACTCTTTCCCTACACGACGCTCTTCCGATCTNNNNGCTGGTAGGTATACAAAACGCT	TGGAGTTCAGACGTGTGCTCTTCCGATCTGCTGGCCTCGAACTCAGAA
CCR5 edit 1	ACACTCTTTCCCTACACGACGCTCTTCCGATCTNNNNAGAGGAGTCAGAGAGAATCCC	TGGAGTTCAGACGTGTGCTCTTCCGATCTTTCCTAGACCTCATACCTCGT
Figure 5C
CCR5 attB installation-twinPE	ACACTCTTTCCCTACACGACGCTCTTCCGATCTNNNNACAATCGATAGGTACCTGGCTGTC	TGGAGTTCAGACGTGTGCTCTTCCGATCTACCAGCCCCAAGATGACTAT
Figure 5D and 5E
HEK3	ACACTCTTTCCCTACACGACGCTCTTCCGATCTNNNNCAGGGAAACGCCCATGCAATTAG	TGGAGTTCAGACGTGTGCTCTTCCGATCTCTCTGTTGAGCTCGACCCTGAA
DNMT1	ACACTCTTTCCCTACACGACGCTCTTCCGATCTNNNNCACAACAGCTTCATGTCAGCC	TGGAGTTCAGACGTGTGCTCTTCCGATCTACGTTAATGTTTCCTGATGGTCC
RNF2	ACACTCTTTCCCTACACGACGCTCTTCCGATCTNNNNACGTCTCATATGCCCCTTGG	TGGAGTTCAGACGTGTGCTCTTCCGATCTACGTAGGAATTTTGGTGGGACA
EMX1	ACACTCTTTCCCTACACGACGCTCTTCCGATCTNNNNCAGCTCAGCCTGAGTGTTGA	TGGAGTTCAGACGTGTGCTCTTCCGATCTCTCGTGGGTTTGTGGTTGC
RUNX1	ACACTCTTTCCCTACACGACGCTCTTCCGATCTNNNNACAAACAAGACAGGGAACTGG	TGGAGTTCAGACGTGTGCTCTTCCGATCTCTAGAGGGGTGAGGCTGAAAC
VEGFA	ACACTCTTTCCCTACACGACGCTCTTCCGATCTNNNNACTTGGTGCCAAATTCTTCTCC	TGGAGTTCAGACGTGTGCTCTTCCGATCTAAAGAGGGAATGGGCTTTGGA
FANCF-1	ACACTCTTTCCCTACACGACGCTCTTCCGATCTNNNNAGACGCTGGGAGATTGACATGC	TGGAGTTCAGACGTGTGCTCTTCCGATCTCGATGGATGTGGCGCAGGTAG
PRNP	ACACTCTTTCCCTACACGACGCTCTTCCGATCTNNNNGTCAGTGGAACAAGCCGAGT	TGGAGTTCAGACGTGTGCTCTTCCGATCTACTTGGTTGGGGTAACGGTG
Figure 5F
HTS primers for amplicons are listed in Table S14
Figure 5G
UG1TA1 transposon-integrated site	ACACTCTTTCCCTACACGACGCTCTTCCGATCTNNNNGGATTGAGGTCAGAGCTTTGTG	TGGAGTTCAGACGTGTGCTCTTCCGATCTTTGGAGGTGTACCTGTGGATG
RECQL3 transposon-integrated site	ACACTCTTTCCCTACACGACGCTCTTCCGATCTNNNNCTATAGATTGAGGTCAGAGCTTGTTATGTT	TGGAGTTCAGACGTGTGCTCTTCCGATCTGACATCATTTGAGTCAATTGGAGGTGTAC
GAA transposon-integrated site	ACACTCTTTCCCTACACGACGCTCTTCCGATCTNNNNGGATTGAGGTCAGAGCTTTGTG	TGGAGTTCAGACGTGTGCTCTTCCGATCTTTGGAGGTGTACCTGTGGATG
Figure 5H
UG1TA1	ACACTCTTTCCCTACACGACGCTCTTCCGATCTNNNNTCTCAAACACGCATGCCTTTAATCA	TGGAGTTCAGACGTGTGCTCTTCCGATCTGCGCTCCTGTGAAAATAGATATGA
RECQL3	ACACTCTTTCCCTACACGACGCTCTTCCGATCTNNNNACGCCCTGCCTGAGTTATGC	TGGAGTTCAGACGTGTGCTCTTCCGATCTACAAACCTTTTCTGGAGTGACA
Figure 6B
HEK3	ACACTCTTTCCCTACACGACGCTCTTCCGATCTNNNNCAGGGAAACGCCCATGCAATTAG	TGGAGTTCAGACGTGTGCTCTTCCGATCTCTCTGTTGAGCTCGACCCTGAA
RNF2	ACACTCTTTCCCTACACGACGCTCTTCCGATCTNNNNACGTCTCATATGCCCCTTGG	TGGAGTTCAGACGTGTGCTCTTCCGATCTACGTAGGAATTTTGGTGGGACA
EMX1	ACACTCTTTCCCTACACGACGCTCTTCCGATCTNNNNCAGCTCAGCCTGAGTGTTGA	TGGAGTTCAGACGTGTGCTCTTCCGATCTCTCGTGGGTTTGTGGTTGC
Figure 6C
RNF2	ACACTCTTTCCCTACACGACGCTCTTCCGATCTNNNNACGTCTCATATGCCCCTTGG	TGGAGTTCAGACGTGTGCTCTTCCGATCTACGTAGGAATTTTGGTGGGACA
Pcsk9	ACACTCTTTCCCTACACGACGCTCTTCCGATCTNNNNTTGGGAAGAGGACGGGCAGA	TGGAGTTCAGACGTGTGCTCTTCCGATCTTGGGGAGGTGGACAGTCAGG
Figure 6D
Ctnnb1	ACACTCTTTCCCTACACGACGCTCTTCCGATCTNNNNACCAGCTACTTGCTCTTGCGTG	TGGAGTTCAGACGTGTGCTCTTCCGATCTCGTAGATGGCTTCTTCAGGTAGCA
Col12a1	ACACTCTTTCCCTACACGACGCTCTTCCGATCTNNNNAGTCAGTGCCTCACCTCTCACAC	TGGAGTTCAGACGTGTGCTCTTCCGATCTCTTGCAGATCGAGGAGACTGGCA
Chd2	ACACTCTTTCCCTACACGACGCTCTTCCGATCTNNNNTGAAGTCATGTGCGGTCTGGTCA	TGGAGTTCAGACGTGTGCTCTTCCGATCTAGCTCACAGCCTCATGAAGGGA
Dnmt1	ACACTCTTTCCCTACACGACGCTCTTCCGATCTNNNNCCTTCGGGCATAGCATGGTC	TGGAGTTCAGACGTGTGCTCTTCCGATCTTATATGCCTCGGCATCGGTCC
Pcsk9	ACACTCTTTCCCTACACGACGCTCTTCCGATCTNNNNTTGGGAAGAGGACGGGCAGA	TGGAGTTCAGACGTGTGCTCTTCCGATCTTGGGGAGGTGGACAGTCAGG
CXCR4	ACACTCTTTCCCTACACGACGCTCTTCCGATCTNNNNTCTTGAGGGCCTTGCGCTTC	TGGAGTTCAGACGTGTGCTCTTCCGATCTCCTTCATCAGTCTGGACCGCTA
IL2RB	ACACTCTTTCCCTACACGACGCTCTTCCGATCTNNNNGGACCAGGACAGGAAGGAGGAA	TGGAGTTCAGACGTGTGCTCTTCCGATCTGTGGCAGGTACAAAGTGGGAGG
HEK3	ACACTCTTTCCCTACACGACGCTCTTCCGATCTNNNNCAGGGAAACGCCCATGCAATTAG	TGGAGTTCAGACGTGTGCTCTTCCGATCTCTCTGTTGAGCTCGACCCTGAA
PRNP	ACACTCTTTCCCTACACGACGCTCTTCCGATCTNNNNGTCAGTGGAACAAGCCGAGT	TGGAGTTCAGACGTGTGCTCTTCCGATCTACTTGGTTGGGGTAACGGTG
PAH, exon 4 recode twinPE	ACACTCTTTCCCTACACGACGCTCTTCCGATCTNNNNCCATCACCATTGGCTGGGAT	TGGAGTTCAGACGTGTGCTCTTCCGATCTAGTGGAGGAGAGGCACTGAA
PAH exon 7 recode	ACACTCTTTCCCTACACGACGCTCTTCCGATCTNNNNACCTAAAGGTCTCCTAGTGCCT	TGGAGTTCAGACGTGTGCTCTTCCGATCTCCAGCAATGAACCCAAACCTC
CCR5 attB installation-twinPE	ACACTCTTTCCCTACACGACGCTCTTCCGATCTNNNNACAATCGATAGGTACCTGGCTGTC	TGGAGTTCAGACGTGTGCTCTTCCGATCTACCAGCCCCAAGATGACTAT
RNF2	ACACTCTTTCCCTACACGACGCTCTTCCGATCTNNNNACGTCTCATATGCCCCTTGG	TGGAGTTCAGACGTGTGCTCTTCCGATCTACGTAGGAATTTTGGTGGGACA
Figure 6E
CXCR4	ACACTCTTTCCCTACACGACGCTCTTCCGATCTNNNNTCTTGAGGGCCTTGCGCTTC	TGGAGTTCAGACGTGTGCTCTTCCGATCTCCTTCATCAGTCTGGACCGCTA
IL2RB	ACACTCTTTCCCTACACGACGCTCTTCCGATCTNNNNGGACCAGGACAGGAAGGAGGAA	TGGAGTTCAGACGTGTGCTCTTCCGATCTGTGGCAGGTACAAAGTGGGAGG
Figure 6F
PAH, exon 4 recode twinPE	ACACTCTTTCCCTACACGACGCTCTTCCGATCTNNNNCCATCACCATTGGCTGGGAT	TGGAGTTCAGACGTGTGCTCTTCCGATCTAGTGGAGGAGAGGCACTGAA
Figure 7B
Rosa26	ACACTCTTTCCCTACACGACGCTCTTCCGATCTNNNNGCTGGTAGGTATACAAAACGCT	TGGAGTTCAGACGTGTGCTCTTCCGATCTGCTGGCCTCGAACTCAGAA
Figure 7C
mDnmt1	ACACTCTTTCCCTACACGACGCTCTTCCGATCTNNNNCCTTCGGGCATAGCATGGTC	TGGAGTTCAGACGTGTGCTCTTCCGATCTTATATGCCTCGGCATCGGTCC
Figure S1A
HEK3	ACACTCTTTCCCTACACGACGCTCTTCCGATCTNNNNCAGGGAAACGCCCATGCAATTAG	TGGAGTTCAGACGTGTGCTCTTCCGATCTCTCTGTTGAGCTCGACCCTGAA
Figure 1C
HEK3	ACACTCTTTCCCTACACGACGCTCTTCCGATCTNNNNCAGGGAAACGCCCATGCAATTAG	TGGAGTTCAGACGTGTGCTCTTCCGATCTCTCTGTTGAGCTCGACCCTGAA
DNMT1	ACACTCTTTCCCTACACGACGCTCTTCCGATCTNNNNCACAACAGCTTCATGTCAGCC	TGGAGTTCAGACGTGTGCTCTTCCGATCTACGTTAATGTTTCCTGATGGTCC
RNF2	ACACTCTTTCCCTACACGACGCTCTTCCGATCTNNNNACGTCTCATATGCCCCTTGG	TGGAGTTCAGACGTGTGCTCTTCCGATCTACGTAGGAATTTTGGTGGGACA
EMX1	ACACTCTTTCCCTACACGACGCTCTTCCGATCTNNNNCAGCTCAGCCTGAGTGTTGA	TGGAGTTCAGACGTGTGCTCTTCCGATCTCTCGTGGGTTTGTGGTTGC
FANCF-1	ACACTCTTTCCCTACACGACGCTCTTCCGATCTNNNNAGACGCTGGGAGATTGACATGC	TGGAGTTCAGACGTGTGCTCTTCCGATCTCGATGGATGTGGCGCAGGTAG
Figure 1D
DNMT1	ACACTCTTTCCCTACACGACGCTCTTCCGATCTNNNNCACAACAGCTTCATGTCAGCC	TGGAGTTCAGACGTGTGCTCTTCCGATCTACGTTAATGTTTCCTGATGGTCC
RNF2	ACACTCTTTCCCTACACGACGCTCTTCCGATCTNNNNACGTCTCATATGCCCCTTGG	TGGAGTTCAGACGTGTGCTCTTCCGATCTACGTAGGAATTTTGGTGGGACA
EMX1	ACACTCTTTCCCTACACGACGCTCTTCCGATCTNNNNCAGCTCAGCCTGAGTGTTGA	TGGAGTTCAGACGTGTGCTCTTCCGATCTCTCGTGGGTTTGTGGTTGC
FANCF-1	ACACTCTTTCCCTACACGACGCTCTTCCGATCTNNNNAGACGCTGGGAGATTGACATGC	TGGAGTTCAGACGTGTGCTCTTCCGATCTCGATGGATGTGGCGCAGGTAG
HEK3	ACACTCTTTCCCTACACGACGCTCTTCCGATCTNNNNCAGGGAAACGCCCATGCAATTAG	TGGAGTTCAGACGTGTGCTCTTCCGATCTCTCTGTTGAGCTCGACCCTGAA
Figure S1E
PRNP	ACACTCTTTCCCTACACGACGCTCTTCCGATCTNNNNGTCAGTGGAACAAGCCGAGT	TGGAGTTCAGACGTGTGCTCTTCCGATCTACTTGGTTGGGGTAACGGTG
AAVS1	ACACTCTTTCCCTACACGACGCTCTTCCGATCTNNNNCGCCGGGAACTGCCGCTGGC	TGGAGTTCAGACGTGTGCTCTTCCGATCTGAGGAGGCCCTCATCTGGCG
HEK3	ACACTCTTTCCCTACACGACGCTCTTCCGATCTNNNNCAGGGAAACGCCCATGCAATTAG	TGGAGTTCAGACGTGTGCTCTTCCGATCTCTCTGTTGAGCTCGACCCTGAA
DNMT1	ACACTCTTTCCCTACACGACGCTCTTCCGATCTNNNNCACAACAGCTTCATGTCAGCC	TGGAGTTCAGACGTGTGCTCTTCCGATCTACGTTAATGTTTCCTGATGGTCC
RNF2	ACACTCTTTCCCTACACGACGCTCTTCCGATCTNNNNACGTCTCATATGCCCCTTGG	TGGAGTTCAGACGTGTGCTCTTCCGATCTACGTAGGAATTTTGGTGGGACA
FANCF-1	ACACTCTTTCCCTACACGACGCTCTTCCGATCTNNNNAGACGCTGGGAGATTGACATGC	TGGAGTTCAGACGTGTGCTCTTCCGATCTCGATGGATGTGGCGCAGGTAG
Figure S1H
HEK3	ACACTCTTTCCCTACACGACGCTCTTCCGATCTNNNNCAGGGAAACGCCCATGCAATTAG	TGGAGTTCAGACGTGTGCTCTTCCGATCTCTCTGTTGAGCTCGACCCTGAA
DNMT1	ACACTCTTTCCCTACACGACGCTCTTCCGATCTNNNNCACAACAGCTTCATGTCAGCC	TGGAGTTCAGACGTGTGCTCTTCCGATCTACGTTAATGTTTCCTGATGGTCC
RNF2	ACACTCTTTCCCTACACGACGCTCTTCCGATCTNNNNACGTCTCATATGCCCCTTGG	TGGAGTTCAGACGTGTGCTCTTCCGATCTACGTAGGAATTTTGGTGGGACA
PRNP	ACACTCTTTCCCTACACGACGCTCTTCCGATCTNNNNGTCAGTGGAACAAGCCGAGT	TGGAGTTCAGACGTGTGCTCTTCCGATCTACTTGGTTGGGGTAACGGTG
Figure S1J
EMX1	ACACTCTTTCCCTACACGACGCTCTTCCGATCTNNNNCAGCTCAGCCTGAGTGTTGA	TGGAGTTCAGACGTGTGCTCTTCCGATCTCTCGTGGGTTTGTGGTTGC
FANCF-1	ACACTCTTTCCCTACACGACGCTCTTCCGATCTNNNNAGACGCTGGGAGATTGACATGC	TGGAGTTCAGACGTGTGCTCTTCCGATCTCGATGGATGTGGCGCAGGTAG
HEK3	ACACTCTTTCCCTACACGACGCTCTTCCGATCTNNNNCAGGGAAACGCCCATGCAATTAG	TGGAGTTCAGACGTGTGCTCTTCCGATCTCTCTGTTGAGCTCGACCCTGAA
DNMT1	ACACTCTTTCCCTACACGACGCTCTTCCGATCTNNNNCACAACAGCTTCATGTCAGCC	TGGAGTTCAGACGTGTGCTCTTCCGATCTACGTTAATGTTTCCTGATGGTCC
RNF2	ACACTCTTTCCCTACACGACGCTCTTCCGATCTNNNNACGTCTCATATGCCCCTTGG	TGGAGTTCAGACGTGTGCTCTTCCGATCTACGTAGGAATTTTGGTGGGACA
Figure S3D
Same HTS primers for amplicons listed in Figure 3F
Figure S3E
RNF2	ACACTCTTTCCCTACACGACGCTCTTCCGATCTNNNNACGTCTCATATGCCCCTTGG	TGGAGTTCAGACGTGTGCTCTTCCGATCTACGTAGGAATTTTGGTGGGACA
EMX1	ACACTCTTTCCCTACACGACGCTCTTCCGATCTNNNNCAGCTCAGCCTGAGTGTTGA	TGGAGTTCAGACGTGTGCTCTTCCGATCTCTCGTGGGTTTGTGGTTGC
RUNX1	ACACTCTTTCCCTACACGACGCTCTTCCGATCTNNNNACAAACAAGACAGGGAACTGG	TGGAGTTCAGACGTGTGCTCTTCCGATCTCTAGAGGGGTGAGGCTGAAAC
HEK3	ACACTCTTTCCCTACACGACGCTCTTCCGATCTNNNNCAGGGAAACGCCCATGCAATTAG	TGGAGTTCAGACGTGTGCTCTTCCGATCTCTCTGTTGAGCTCGACCCTGAA
DNMT1	ACACTCTTTCCCTACACGACGCTCTTCCGATCTNNNNCACAACAGCTTCATGTCAGCC	TGGAGTTCAGACGTGTGCTCTTCCGATCTACGTTAATGTTTCCTGATGGTCC
Figure S3F
Same HTS primers for amplicons listed in Figure 1D
Figure S4A
HEK3	ACACTCTTTCCCTACACGACGCTCTTCCGATCTNNNNCAGGGAAACGCCCATGCAATTAG	TGGAGTTCAGACGTGTGCTCTTCCGATCTCTCTGTTGAGCTCGACCCTGAA
RNF2	ACACTCTTTCCCTACACGACGCTCTTCCGATCTNNNNACGTCTCATATGCCCCTTGG	TGGAGTTCAGACGTGTGCTCTTCCGATCTACGTAGGAATTTTGGTGGGACA
EMX1	ACACTCTTTCCCTACACGACGCTCTTCCGATCTNNNNCAGCTCAGCCTGAGTGTTGA	TGGAGTTCAGACGTGTGCTCTTCCGATCTCTCGTGGGTTTGTGGTTGC
Figure S4C
HEK3 TdT	ACACTCTTTCCCTACACGACGCTCTTCCGATCTNNNNCAGGGAAACGCCCATGCAATTAG	TGGAGTTCAGACGTGTGCTCTTCCGATCTCCCCCCCCCCCCCCCCCC
Figure S4D
HEK3	ACACTCTTTCCCTACACGACGCTCTTCCGATCTNNNNCAGGGAAACGCCCATGCAATTAG	TGGAGTTCAGACGTGTGCTCTTCCGATCTCTCTGTTGAGCTCGACCCTGAA
RNF2	ACACTCTTTCCCTACACGACGCTCTTCCGATCTNNNNACGTCTCATATGCCCCTTGG	TGGAGTTCAGACGTGTGCTCTTCCGATCTACGTAGGAATTTTGGTGGGACA
DNMT1	ACACTCTTTCCCTACACGACGCTCTTCCGATCTNNNNCACAACAGCTTCATGTCAGCC	TGGAGTTCAGACGTGTGCTCTTCCGATCTACGTTAATGTTTCCTGATGGTCC
Figure S4E
RNF2	ACACTCTTTCCCTACACGACGCTCTTCCGATCTNNNNACGTCTCATATGCCCCTTGG	TGGAGTTCAGACGTGTGCTCTTCCGATCTACGTAGGAATTTTGGTGGGACA
EMX1	ACACTCTTTCCCTACACGACGCTCTTCCGATCTNNNNCAGCTCAGCCTGAGTGTTGA	TGGAGTTCAGACGTGTGCTCTTCCGATCTCTCGTGGGTTTGTGGTTGC
RUNX1	ACACTCTTTCCCTACACGACGCTCTTCCGATCTNNNNACAAACAAGACAGGGAACTGG	TGGAGTTCAGACGTGTGCTCTTCCGATCTCTAGAGGGGTGAGGCTGAAAC
FANCF-1	ACACTCTTTCCCTACACGACGCTCTTCCGATCTNNNNAGACGCTGGGAGATTGACATGC	TGGAGTTCAGACGTGTGCTCTTCCGATCTCGATGGATGTGGCGCAGGTAG
PRNP	ACACTCTTTCCCTACACGACGCTCTTCCGATCTNNNNGTCAGTGGAACAAGCCGAGT	TGGAGTTCAGACGTGTGCTCTTCCGATCTACTTGGTTGGGGTAACGGTG
Figure S4F
RNF2 TDT	ACACTCTTTCCCTACACGACGCTCTTCCGATCTNNNNACGTCTCATATGCCCCTTGG	TGGAGTTCAGACGTGTGCTCTTCCGATCTCCCCCCCCCCCCCCCCCC
S4G- see UMI primers below
Figure S5A and S5B
Same HTS primers for amplicons listed in Figure 5A
Figure S5C
Same HTS primers for amplicons listed in Figure 5C
Figure S5D and S5E
Same HTS primers for amplicons listed in Figure 5D
Figure S5F
VEGFA	ACACTCTTTCCCTACACGACGCTCTTCCGATCTNNNNACTTGGTGCCAAATTCTTCTCC	TGGAGTTCAGACGTGTGCTCTTCCGATCTAAAGAGGGAATGGGCTTTGGA
PRNP	ACACTCTTTCCCTACACGACGCTCTTCCGATCTNNNNGTCAGTGGAACAAGCCGAGT	TGGAGTTCAGACGTGTGCTCTTCCGATCTACTTGGTTGGGGTAACGGTG
EMX1	ACACTCTTTCCCTACACGACGCTCTTCCGATCTNNNNCAGCTCAGCCTGAGTGTTGA	TGGAGTTCAGACGTGTGCTCTTCCGATCTCTCGTGGGTTTGTGGTTGC
FANCF-1	ACACTCTTTCCCTACACGACGCTCTTCCGATCTNNNNAGACGCTGGGAGATTGACATGC	TGGAGTTCAGACGTGTGCTCTTCCGATCTCGATGGATGTGGCGCAGGTAG
RNF2	ACACTCTTTCCCTACACGACGCTCTTCCGATCTNNNNACGTCTCATATGCCCCTTGG	TGGAGTTCAGACGTGTGCTCTTCCGATCTACGTAGGAATTTTGGTGGGACA
Figure S5G and S5H
HTS primers for amplicons are listed in Table S14
Figure S5I
GAA	ACACTCTTTCCCTACACGACGCTCTTCCGATCTNNNNGTGGGCGTCCACTAAGAGTGAG	TGGAGTTCAGACGTGTGCTCTTCCGATCTGGGTGGGGTAGTCCCCAGAGG
Figure S6B
HTS primers for amplicons are listed in Figure 6B
Figure S6E
HTS primers for amplicons are listed in Figure 6D
Figure S7A and S7C
Rosa26	ACACTCTTTCCCTACACGACGCTCTTCCGATCTNNNNGCTGGTAGGTATACAAAACGCT	TGGAGTTCAGACGTGTGCTCTTCCGATCTGCTGGCCTCGAACTCAGAA
Figure S7D
Dnmt1	ACACTCTTTCCCTACACGACGCTCTTCCGATCTNNNNCCTTCGGGCATAGCATGGTC	TGGAGTTCAGACGTGTGCTCTTCCGATCTTATATGCCTCGGCATCGGTCC
Figure S7E
mDnmt1 OT1	ACACTCTTTCCCTACACGACGCTCTTCCGATCTNNNNCGCCAACAGACTAGCAGAGCCC	TGGAGTTCAGACGTGTGCTCTTCCGATCTCACGTTCCGCGGGGACTCAT
mDnmt1 OT2	ACACTCTTTCCCTACACGACGCTCTTCCGATCTNNNNCACGGGCTCGCCAACAGACT	TGGAGTTCAGACGTGTGCTCTTCCGATCTGTCTCAGCCGGACGCCCAAT
mDnmt1 OT3	ACACTCTTTCCCTACACGACGCTCTTCCGATCTNNNNGAGAGGTCAAGGGAACTGTCGCA	TGGAGTTCAGACGTGTGCTCTTCCGATCTTCCCCGTGAGAGTGTCTGCTTCAT
mDnmt1 OT4	ACACTCTTTCCCTACACGACGCTCTTCCGATCTNNNNCCCCAGGTCGAAGGGGAAAACC	TGGAGTTCAGACGTGTGCTCTTCCGATCTAGCCTTAGCTTGTGCCGTGGT
mDnmt1 OT5	ACACTCTTTCCCTACACGACGCTCTTCCGATCTNNNNTGAGCCACAGGAGCTACGCAGA	TGGAGTTCAGACGTGTGCTCTTCCGATCTGCCAATTCCAGCCTCCAGGATT
mDnmt1 OT7	ACACTCTTTCCCTACACGACGCTCTTCCGATCTNNNNTGAAGCTTGGGAATGCTAGGCAAGT	TGGAGTTCAGACGTGTGCTCTTCCGATCTAGGACTTAGTGAGAGCTAAGCAGGA
mDnmt1 OT8	ACACTCTTTCCCTACACGACGCTCTTCCGATCTNNNNAGCTTTGGGAAATCCCAGTCCTGA	TGGAGTTCAGACGTGTGCTCTTCCGATCTCCTCCTGGCTGCTCAATGCGA
mDnmt1 OT9	ACACTCTTTCCCTACACGACGCTCTTCCGATCTNNNNGCGCTGTTATCCCTGTCCATTTGC	TGGAGTTCAGACGTGTGCTCTTCCGATCTTCCCGCTGGCATTTCATGTCCT
mDnmt1 OT10	ACACTCTTTCCCTACACGACGCTCTTCCGATCTNNNNCCAGACCCTAGGTGGGGCTACT	TGGAGTTCAGACGTGTGCTCTTCCGATCTATCTGGGCCTAGTTGCAGACC
Sequences of primers used for mammalian cell genomic DNA amplification and UMI
Locus	Linear amplication (PCR1)	PCR2-fwd	PCR2-rev
Figure S4G
CCR5, Edit 1	ACACTCTTTCCCTACACGACGCTCTTCCGATCTNNNNNNNNNNNNNNNACAATCGATAGGTACCTGGCTGTC	ACACTCTTTCCCTACACG	TGGAGTTCAGACGTGTGCTCTTCCGATCTACCAGCCCCAAGATGACTAT
CCR5, Edit 2	ACACTCTTTCCCTACACGACGCTCTTCCGATCTNNNNNNNNNNNNNNNAGAGGAGTCAGAGAGAATCCC	ACACTCTTTCCCTACACG	TGGAGTTCAGACGTGTGCTCTTCCGATCTTTCCTAGACCTCATACCTCGT
Figure S4G
Rosa26	ACACTCTTTCCCTACACGACGCTCTTCCGATCTNNNNNNNNNNNNNNNGCTGGTAGGTATACAAAACGCT	ACACTCTTTCCCTACACG	TGGAGTTCAGACGTGTGCTCTTCCGATCTGCTGGCCTCGAACTCAGAA
Primer sequences for phage transgene amplfication
JLD1311	GCTGTCTTTCGCTGCTGAGG
JLD1313	GCAAGAAACAATGAAATAGCAATAGCTATCTTACCGAAGCCC
Primer sequences for phage qPCR titering
M13 fwd	CACCGTTCATCTGTCCTCTTT
M13 rev	CGACCTGCTCCATGTTACTTAG
Primers for amplification of IVT template DNA
IVT fwd	TCGAGCTCGGTACCTAATACGACTCACTATAAGG
IVT rev	TTTTTTTTTTTTTTTTTTTTTTTTTTTTTTTTTTTTTTTTTTTTTTTTTTTTTTTTTTTTTTTTTTTTTTTTTTTTTTTTTTTTTTTTTTTTTTTTTTTTTTTTTTTTTTTTTTTTTTTCTTCCTACTCAGGCTTTATTCAAAGACCA

## Sheet: Table S6C
Table S20. Amplicon sequences used in HTS analysis in this study, related to Figures 1-7.
Genomic loci are human wild-type sequences, unless specified otherwise. Amplicon sequences for Figure 5F are in Table S14
Human amplicons	Unedited nucleotide sequence (5' to 3')
AAVS1	CGCCGGGAACTGCCGCTGGCCCCCCACCGCCCCAAGGATCTCCCGGTCCCCGCCCGGCGTGCTGACGTCACGGCGCTGCCCCAGGGTGTGCTGGGCAGGTCGCGGGGAGCGCTGGGAAATGGAGTCCATTAGCAGAAGTGGCCCTTGGCCACTTCCAGGAGTCGCTGTGCCCCGATGCACACTGGGAAGTCCGCAGCTCCGAGGCGCCCAGTGGAAATCGCCAGATGAGGGCCTCCTC
HEK3	AGGGAAACGCCCATGCAATTAGTCTATTTCTGCTGCAAGTAAGCATGCATTTGTAGGCTTGATGCTTTTTTTCTGCTTCTCCAGCCCTGGCCTGGGTCAATCCTTGGGGCCCAGACTGAGCACGTGATGGCAGAGGAAAGGAAGCCCTGCTTCCTCCAGAGGGCGTCGCAGGACAGCTTTTCCTAGACAGGGGCTAGTATGTGCAGCTCCTGCACCGGGATACTGGTTGACAAGTTTGGCTGGGCTGGAAGCCAGCACCTAGGGAGGTCCCTGGAAGGGGCCAGCCTCACCAGGAGAGGAGGGACCTGGCCCTTCAGGGTCGAGCTCAACAGAG
DNMT1	CACAACAGCTTCATGTCAGCCAAGGCCACAAACACCATGTACCACACATGTGAACGGACAGATTGACATGTTAAAAACACAACATCAGTGCATGTTGGGGATTCCTGGTGCCAGAAACAGGGGTGACGGGAGGGCAGAACTAGTCCTTAGCAGCTTCCTCCTCCTTTATTTTAGCTGAAGGGAAATAAAAGGAAAAGTCACTCTGGGGAACACGCCCGGTGTCACGCCACTTGACAGGCGAGTAACAGACATGGACCATCAGGAAACATTAACGT
RNF2	ACGTCTCATATGCCCCTTGGCAGTCATCTTAGTCATTACCTGAGGTGTTCGTTGTAACTCATATAAACTGAGTTCCCATGTTTTGCTTAATGGTTGAGTTCCGTTTGTCTGCACAGCCTGAGACATTGCTGGAAATAAAGAAGAGAGAAAAACAATTTTAGTATTTGGAAGGGAAGTGCTATGGTCTGAATGTATGTGTCCCACCAAAATTCCTACGT
EMX1	CAGCTCAGCCTGAGTGTTGAGGCCCCAGTGGCTGCTCTGGGGGCCTCCTGAGTTTCTCATCTGTGCCCCTCCCTCCCTGGCCCAGGTGAAGGTGTGGTTCCAGAACCGGAGGACAAAGTACAAACGGCAGAAGCTGGAGGAGGAAGGGCCTGAGTCCGAGCAGAAGAAGAAGGGCTCCCATCACATCAACCGGTGGCGCATTGCCACGAAGCAGGCCAATGGGGAGGACATCGATGTCACCTCCAATGACTAGGGTGGGCAACCACAAACCCACGAG
FANCF-1 (As indicated in Table S20)	AGACGCTGGGAGATTGACATGCATTTCGACCAATAGCATTGCAGAGAGGCGTATCATTTCGCGGATGTTCCAATCAGTACGCAGAGAGTCGCCGTCTCCAAGGTGAAAGCGGAAGTAGGGCCTTCGCGCACCTCATGGAATCCCTTCTGCAGCACCTGGATCGCTTTTCCGAGCTTCTGGCGGTCTCAAGCACTACCTACGTCAGCACCTGGGACCCCGCCACCGTGCGCCGGGCCTTGCAGTGGGCGCGCTACCTGCGCCACATCCATCG
FANCF-2 (As indicated in Table S20)	CATTGCAGAGAGGCGTATCATTTCGCGGATGTTCCAATCAGTACGCAGAGAGTCGCCGTCTCCAAGGTGAAAGCGGAAGTAGGGCCTTCGCGCACCTCATGGAATCCCTTCTGCAGCACCTGGATCGCTTTTCCGAGCTTCTGGCGGTCTCAAGCACTACCTACGTCAGCACCTGGGACCCC
PAH (twinPE recode in Figure 4B)	ACCTAAAGGTCTCCTAGTGCCTCTGACTCAGTGGTGATGAGCTTTGAGTTTTCTTTCTTCTTTTCATCCCAGCTTGCACTGGTTTCCGCCTCCGACCTGTGGCTGGCCTGCTTTCCTCTCGGGATTTCTTGGGTGGCCTGGCCTTCCGAGTCTTCCACTGCACACAGTACATCAGACATGGATCCAAGCCCATGTATACCCCCGAACCGTGAGTACTGTCCTCCAGCTACCAGTTGCCAGGCACAATGAGCGCCATCTTTTCCTGCTGCAAGAATGAGGTTTGGGTTCATTGCTGG
PAH exon 7	ACCTAAAGGTCTCCTAGTGCCTCTGACTCAGTGGTGATGAGCTTTGAGTTTTCTTTCTTCTTTTCATCCCAGCTTGCACTGGTTTCCGCCTCCGACCTGTGGCTGGCCTGCTTTCCTCTCGGGATTTCTTGGGTGGCCTGGCCTTCCGAGTCTTCCACTGCACACAGTACATCAGACATGGATCCAAGCCCATGTATACCCCCGAACCGTGAGTACTGTCCTCCAGCTACCAGTTGCCAGGCACAATGAGCGCCATCTTTTCCTGCTGCAAGAATGAGGTTTGGGTTCATTGCTGG
PAH exon 4	CCATCACCATTGGCTGGGATCCCCACTTCTGATCTCAGCAAGGCCTTTGGCCATGTTCTGCCAATCTGTACTCAGGACGTTGCCTTCTCTGTGTTTCAGTGCCCTGGTTCCCAAGAACCATTCAAGAGCTGGACAGATTTGCCAATCAGATTCTCAGCTATGGAGCGGAACTGGATGCTGACCACCCTGTGAGTCCATGGCCCGTAGGATGAGATTTTTTCAGTGCCTCTCCTCCACT
RUNX1	AGATGTAGGGCTAGAGGGGTGAGGCTGAAACAGTGACCTGTCTTGGTTTTCGCTCCGAAGGTAAAAGAAATCATTGAGTCCCCCGCCTTCAGAAGAGGGTGCATTTTCAGGAGGAAGCGATGGCTTCAGACAGCATATTTGAGTCATTTCCTTCGTACCCACAGTGCTTCATGAGAGGTGAGTACATGCTGGTCTTGTAATATCTACTTTTGCTCAGCTTTGCCTGTAATGAAATGGCAGCTTGTTTCACCTCGGTGCAGAGATGCCTCGGTGCCTGCCAGTTCCCTGTCTTGTTTGTGA
VEGFA	ACTTGGTGCCAAATTCTTCTCCCCTGGGAAGCATCCCTGGACACTTCCCAAAGGACCCCAGTCACTCCAGCCTGTTGGCTGCCGCTCACTTTGATGTCTGCAGGCCAGATGAGGGCTCCAGATGGCACATTGTCAGAGGGACACACTGTGGCCCCTGTGCCCAGCCCTGGGCTCTCTGTACATGAAGCAACTCCAGTCCCAAATATGTAGCTGTTTGGGAGGTCAGAAATAGGGGGTCCAGGAGCAAACTCCCCCCACCCCCTTTCCAAAGCCCATTCCCTCTTT
PRNP	GTCAGTGGAACAAGCCGAGTAAGCCAAAAACCAACATGAAGCACATGGCTGGTGCTGCAGCAGCTGGGGCAGTGGTGGGGGGCCTTGGCGGCTACATGCTGGGAAGTGCCATGAGCAGGCCCATCATACATTTCGGCAGTGACTATGAGGACCGTTACTATCGTGAAAACATGCACCGTTACCCCAACCAAGT
CCR5 (attB insertion edit in Figure 4B)	CAATCGATAGGTACCTGGCTGTCGTCCATGCTGTGTTTGCTTTAAAAGCCAGGACGGTCACCTTTGGGGTGGTGACAAGTGTGATCACTTGGGTGGTGGCTGTGTTTGCGTCTCTCCCAGGAATCATCTTTACCAGATCTCAAAAAGAAGGTCTTCATTACACCTGCAGCTCTCATTTTCCATACAGTCAGTATCAATTCTGGAAGAATTTCCAGACATTAAAGATAGTCATCTTGGGGCTGG
CCR5 (Edit 1 in Figure 4H)	AGAGGAGTCAGAGAGAATCCCTAGTCTTCAAGCAGATTGGAGAAACCCTTGAAAAGACATCAAGCACAGAAGGAGGAGGAGGAGGTTTAGGTCAAGAAGAAGATGGATTGGTGTAAAAGGATGGGTCTGGTTTGCAGAGCTTGAACACAGTCTCACCCAGACTCCAGGCTGTCTTTCACTGAATGCTTCTGACTTCATAGATTTCCTTCCCATCCCAGCTGAAATACTGAGGGGTCTCCAGGAGGAGACTAGATTTATGAATACACGAGGTATGAGGTCTAGGAA
CCR5 (Edit 2 in Figure 4H)	ACAATCGATAGGTACCTGGCTGTCGTCCATGCTGTGTTTGCTTTAAAAGCCAGGACGGTCACCTTTGGGGTGGTGACAAGTGTGATCACTTGGGTGGTGGCTGTGTTTGCGTCTCTCCCAGGAATCATCTTTACCAGATCTCAAAAAGAAGGTCTTCATTACACCTGCAGCTCTCATTTTCCATACATTAAAGATAGTCATCTTGGGGCTGGT
CCR5 (Edit 3 in Figure 4H)	AGAGGAGTCAGAGAGAATCCCTAGTCTTCAAGCAGATTGGAGAAACCCTTGAAAAGACATCAAGCACAGAAGGAGGAGGAGGAGGTTTAGGTCAAGAAGAAGATGGATTGGTGTAAAAGGATGGGTCTGGTTTGCAGAGCTTGAACACAGTCTCACCCAGACTCCAGGCTGTCTTTCACTGAATGCTTCTGACTTCATAGATTTCCTTCCCATCCCAGCTGAAATACTGAGGGGTCTCCAGGAGGAGACTAGATTTATGAATACACGAGGTATGAGGTCTAGG
CCR5 (FKBP ins. edit in Figures 5F and S5C)	TCCTTCTTACTGTCCCCTTCTGGGCTCACTATGCTGCCGCCCAGTGGGACTTTGGAAATACAATGTGTCAACTCTTGACAGGGCTCTATTTTATAGGCTTCTTCTCTGGAATCTTCTTCATCATCCTCCTGACAATCGATAGGTACCTGGCTGTCGTCCATGCTGTGTTTGC
CCR5 (attB insertion edit in Figure 5A, 5B, S5A and S5B	AGAGGAGTCAGAGAGAATCCCTAGTCTTCAAGCAGATTGGAGAAACCCTTGAAAAGACATCAAGCACAGAAGGAGGAGGAGGAGGTTTAGGTCAAGAAGAAGATGGATTGGTGTAAAAGGATGGGTCTGGTTTGCAGAGCTTGAACACAGTCTCACCCAGACTCCAGGCTGTCTTTCACTGAATGCTTCTGACTTCATAGATTTCCTTCCCATCCCAGCTGAAATACTGAGGGGTCTCCAGGAGGAGACTAGATTTATGAATACACGAGGTATGAGGTCTAGGAA
CCR5 (T cell edit, attB ins)	CAATCGATAGGTACCTGGCTGTCGTCCATGCTGTGTTTGCTTTAAAAGCCAGGACGGTCACCTTTGGGGTGGTGACAAGTGTGATCACTTGGGTGGTGGCTGTGTTTGCGTCTCTCCCAGGAATCATCTTTACCAGATCTCAAAAAGAAGGTCTTCATTACACCTGCAGCTCTCATTTTCCATACAGTCAGTATCAATTCTGGAAGAATTTCCAGACATTAAAGATAGTCATCTTGGGGCTGG
IDS (for IDS edit 1 in Figure 4H)	GAGAAGATGTGGAAATGCCTCACTGCTAAGACATGCTCATTCTTGACAGGCTGGGAACCCTGAATGCTGTAGTGTCACCACTGCCCTGTCCTGTACCTACCTATCTTTTCACTCATTTCCTCCAAGCTCAGGTTTTCAGTTTGGGGTATGTGCCACCTAACAGTGAGCTGTGGAACTGCAGCACAATCATCAAATTCAAAAAAGGCAAGGACATCTTGCTCAGTTTTTAAGATACGCCATAGATGGAGTAAACCATAACCTTTGATTCCAGATCCTTAACCCTGATTAAAAACAACACAACCCTTCATGTTGATT
IDS (for IDS edit 2 in Figure 4H)	GTTCCCACACATGCGTTCCTCCCCTGCTAAGACATGCTCATTCTTGACAGGCTGGGAACCCTGAAAGCTGTAGTGTCACCACTGCCCTGTCCTGTGCCTACCTGTCTTTTGACTCATGCCCTACGAGGTCAGGTTTTCAGTTTGGGGTATGTGCCACCTAACAGTGAGCTGTGGAACTGCAACACACTCGGCAAATTCAAAAAAGACAAGGACATCTTCGTTGATTTTTAAGACATACCATAGATAGGGTAAACCAAAACCTCTCATTTCAGATCCTTAACCTCAATTAAAAACAACCCTTCATGCC
IDS (attP ins in Figure 5A, 5B, S5A and S5B)	GAGAAGATGTGGAAATGCCTCACTGCTAAGACATGCTCATTCTTGACAGGCTGGGAACCCTGAATGCTGTAGTGTCACCACTGCCCTGTCCTGTACCTACCTATCTTTTCACTCATTTCCTCCAAGCTCAGGTTTTCAGTTTGGGGTATGTGCCACCTAACAGTGAGCTGTGGAACTGCAGCACAATCATCAAATTCAAAAAAGGCAAGGACATCTTGCTCAGTTTTTAAGATACGCCATAGATGGAGTAAACCATAACCTTTGATTCCAGATCCTTAACCCTGATTAAAAACAACACAACCCTTCATGTTGATT
CXCR4	TCTTGAGGGCCTTGCGCTTCTGGTGGCCCTTGGAGTGTGACAGCTTGGAGATGATAATGCAATAGCAGGACAGGATGACAATACCAGGCAGGATAAGGCCAACCATGATGTGCTGAAACTGGAACACAACCACCCACAAGTCATTGGGGTAGAAGCGGTCACAGATATATCTGTCATCTGCCTCACTGACGTTGGCAAAGATGAAGTCGGGAATAGTCAGCAGGAGGGCAGGGATCCAGACGCCAACATAGACCACCTTTTCAGCCAACAGCTTCCTTGGCCTCTGACTGTTGGTGGCGTGGACGATGGCCAGGTAGCGGTCCAGACTGATGAAGG
IL2RB	GGACCAGGACAGGAAGGAGGAACCAAGGCAGGTACGGACTGGGCCACATTCTCACCTCCCAGGTGTGGCCTGGGGACAGCGTCCGGGCCTCGAACTCCAGGTGTCTTTCAAAGTAGTGGGAGGCTTGGGAGATTTCCCAGCTTATGTTGCATCTGTGGGTCTCCACGTGGACAACTTGGAGGGAGATGGGGGCCATCAGGCGAACTGGAGACAACAGGGGGTAGGGGAGAGCAGTCAGCCATGACCTCCACCTCCCACTTTGTACCTGCCAC
HEXA (Tay Sachs 1278ins TATC allele)	CATACAGGTGTGGCGAGAGGATATTCCAGTGAACTATATGAAGGAGCTGGAACTGGTCACCAAGGCCGGCTTCCGGGCCCTTCTCTCTGCCCCCTGGTACCTGAACCGTATATCTATCCTATGGCCCTGACTGGAAGGATTTCTACATAGTGGAACCCCTGGCATTTGAAGGTGAAAGCAGAGAGCTCTCCTTGCTAACCAAAGGAGGCTGG
UGT1A1 in patient-dervied fibroblasts (pathogenic sequence)	TCTCAAACACGCATGCCTTTAATCATAGTCTTAAGAGGAAGATATCTAATTCATAACTTACTGTATGTAGTCATCAAAGAATATGAGAAAAAATTAACTGAAAATTTTTCTTCTGGCTCTAGGAATTTGAAGCCATGGAGAACATGGAATTGTGGTTTTCTCTTTGGGATCAATGGTCTCAGAAATTCCAGAGAAGAAAGCTATGGCAATTGCTGATGCTTTGGGCAAAATCCCTCAGACAGTAAGAAGATTCTATACCATGGCCTCATATCTATTTTCACAGGAGCGC
RECQL3 in patient-dervied fibroblasts (pathogenic sequence)	ACGCCCTGCCTGAGTTATGCTTAATAAGGGTTTTTTAAAATGTATGTACTTACATACTTTATGTTGAGATATGTATTTCCTTTGATAGGTTTGATATGTGACTAATAAAATATTTATAAAACCTAAGGACAAATGTAATTTTGTCAGGTTAATGTATAAAATTGAAATTGTTTACTACTTTTATACTTAGATTCCAGCTACATTAGATTCCAGGTGATAAGACTGACTCAGAAGCTACAAATATTTACCTCCAGTTATCAAAAAAAGACCCAATCATAAAACTTCTATATGTCACTCCAGAAAAGGTTTGT
GAA in patient-dervied fibroblasts (pathogenic sequence)	GTGGGCGTCCACTAAGAGTGAGGCTGCCCCTCTGCTCAGGCTGAGGCTCAGTGGGGCTTCCATGCAGGCCCTGGGTGGGGCCGGGTCTCCCCACTGCAGCCTCTCGTTGTCCAGGTATGGCCCGGGTCCACTTCACCAACCCCACAGCCCTGGCCTGGTGGGAGGACATGGTGGCTGAGTTCCATGACCAGGTGCCCTTCGACGGCATGTGGATTGTAAGTGTGGCCCCCTCCTGAGCATCCCCAAGGCCTCTGGGGACTACCCCACCC
Transposon-integrated pathogenic UG1TA1 fragment	GGATTGAGGTCAGAGCTTTGTGATGGAATTCTGTGGAATTTAATAATTTTTTACTCTATCTCAAACACGCATGCCTTTAATCATAGTCTTAAGAGGAAGATATCTAATTCATAACTTACTGTATGTAGTCATCAAAGAATATGAGAAAAAATTAACTGAAAATTTTTCTTCTGGCTCTAGGAATTTGAAGCCATGGAGAACATGGAATTGTGGTTTTCTCTTTGGGATCAATGGTCTCAGAAATTCCAGAGAAGAAAGCTATGGCAATTGCTGATGCTTTGGGCAAAATCCCTCAGACAGTAAGAAGATTCTATACCATGGCCTCATATCTATTTTCACAGGAGCGCTAATCCCAGACTCCTTGAAATACATCCACAGGTACACCTCCAA
Transposon-integrated pathogenic RECQL3 fragment	CTATAGATTGAGGTCAGAGCTTGTTATGTTGAGATATGTATTTCCTTTGATAGGTTTGATATGTGACTAATAAAATATTTATAAAACCTAAGGACAAATGTAATTTTGTCAGGTTAATGTATAAAATTGAAATTGTTTACTACTTTTATACTTAGATTCCAGCTACATTAGATTCCAGGTGATAAGACTGACTCAGAAGCTACAAATATTTACCTCCAGTTATCAAAAAAAGACCCAATCATAAAACTTCTATATGTCACTCCAGAAAAGGTTTGTATTTATATCATTATTTTAAAATATATTAAAGTACACCTCCAATTGACTCAAATGATGTC
Transposon-integrated pathogenic GAA fragment	TGAGGTCAGAGCTTTGTGATGGAATTCTGTGGAATTGAGGCTGCCCCTCTGCTCAGGCTGAGGCTCAGTGGGGCTTCCATGCAGGCCCTGGGTGGGGCCGGGTCTCCCCACTGCAGCCTCTCGTTGTCCAGGTATGGCCCGGGTCCACTTCACCAACCCCACAGCCCTGGCCTGGTGGGAGGACATGGTGGCTGAGTTCCATGACCAGGTGCCCTTCGACGGCATGTGGATTGTAAGTGTGGCCCCCTCCTGAGCATCCCCAAGGCCTCTGGGGACTACCCCACCCTCCTCACTCTGGGCAGAGTCACCTACCAGCCTTGAAATACATCCACAGGTACACCTCCA
Mouse amplicons	Unedited nucleotide sequence (5' to 3')
Dnmt1	CCTTCGGGCATAGCATGGTCTTCCCCCACTCTCTTGCCCTGTGTGGTACATGCTGCTTCCGCTTGCGCCGCCCCCTCCCAATTGGTTTCCGCGCGCGCGAAAAAGCCGGGGTCTCGTTCAGAGCTGTTCTGTCGTCTGCAACCTGCAAGATGCCAGCGCGAACAGCTCCAGCCCGAGTGCCTGCGCTTGCCTCCCCGGCAGGCTCGCTCCCGGACCATGTCCGCAGGCGGTAGGTGCCACGCAGGGTGGGGGTGAGGGGCGGGACCGATGCCGAGG
Pcsk9	TGGGGAGGTGGACAGTCAGGTGGGGCTGCTGTGGGCTGCTATTAGCTGAAGGGCTTTTGAAGCTAAGTGCATGGCTGTCTGGTTCTGTAGGCCCTGAAGTTGCCCCATGTGGAGTACATTGAGGAAGACTCCTTTGTCTTCGCCCAGAGCATCCCATGGAACCTGGAGCGAATTATCCCAGCATGGCACCAGACAGAGGAAGACCGCTCCCCTGGTAAGGTCCCCAGTAAGCCTCCAGCCTCCACTTGCTTTGCTCTGCCCGTCCTCTTCCCAA
Chd2	AGTCAGTGCCTCACCTCTCACACCTTTCTACACACCTGTCATAATAGTCTCTGTGTCCCCGGTGGTCTCGGTCGCTGTTGTACTGCTCATACGGCCTCTTTCTGGACATGTTGTTAGGGCGGTAGCTCCCAGAACGGTGGGCATCCATATGCCTCCGGTCACCATAGTGGTGGTCCTTATACCAATGCTGCTCATACTGATGGTGCCGGTCGCCCCCCCAGGGGGCGCTGTTACCACCACCATAGTTGAACTTTCTTTCCCTCTGCCAGTCTCCTCGATCTGCAAG
Col12a1	TGAAGTCATGTGCGGTCTGGTCAGGCCTTTACAGGGCACCAGGCAGCAGCAGCTCCCTGGGGGAAGAATATTCTCTTTAAACTAGAATTTCCTACTAGTGCCCTGATTAAACCTATTGGAAGAGCTTGACTTCCATGGTTCCACAATGGGTCCATTATGTGCTGGGCTGGGCCCTGTTGTTTTATAGGCAGATTTGGCTCGGTTCTGGTCCATGTTTAGGCTCTAGTCTAACCTTGTTCGTGGCCTGCTCAGGCTGGGTTCTGATGGATCACTGCTTCCTCCTGCAGATCCCTTCATGAGGCTGTGAGCT
Ctnnb1	ACCAGCTACTTGCTCTTGCGTGAAGGACTGGGAAAAGCCTTGCTCCCATTCATAAAGGACTTGGGAGGTGTCAACATCTTCTTCCTCAGGGTTGCCCTTGCCACTCAGGGAAGGAGCTGTGGTGGTGGCACCAGAATGGATTCCAGAATCCAAGTAAGACTGCTGCTGCCAGTGGCTGACAGCAGCTTTTCTGTCCGGCTCCATGGCCATGTCCAACTCCATCAGGTCAGCTGTAAAAACAGAGTATGTTAGTGAACTGAAAATGCTACCTGAAGAAGCCATCTACG
Rosa26	GCTGGTAGGTATACAAAACGCTAGACTAGTTTCTATCCCTGACCCTTAATCTGCTAGTATATCCGTAGGAAGTTGCTTAAGTGCCACTAGTACCAACAGCCTCTGTTAGAGTGAACAGTAGATTTTAATGAAGGGCCAATAAAGACCACTTAAGACTACTGACTGAATTAAAAATCCACCCAGTGGAGTTAGTATTGGTTATAGTTATATAACAAAATATCCAACTTAGCCAGGCGTGGTGGTGCACGCCTTTAATCCCGGCACTCAGGAGGCAGAGGCAGGCGGATTTCTGAGTTCGAGGCCAGC
Dnmt1 OT1	CGCCAACAGACTAGCAGAGCCCCGCGCCAGGCCGACCGGCAGCGGGGGCGCGTCCCTAGGGCGCGGGTCCCGGGCCCCGCAGCAGCCCTGTCGGAGGACCCTGAGGACAATGCGCGCAGCCGGAGCAAGACAACGGCTGGAGCTCTTCGCCCCGGCAGCCTGGGAGGGCCGGGAGGAGGTGGCGGCTGGTTGCAGAGGCGGCTGCTAATTGGGCGTCCGGCTGAGACACGCGTGGCATGAGTCCCCGCGGAACGTG
Dnmt1 OT2	CACGGGCTCGCCAACAGACTAGCAGAGCCCCGCGCCAGGCCGACCGGCAGCGGGGGCGCGTCCCTAGGGCGCGGGTCCCGGGCCCCGCAGCAGCCCTGTCGGAGGACCCTGAGGACAATGCGCGCAGCCGGAGCAAGACAACGGCTGGAGCTCTTCGCCCCGGCAGCCTGGGAGGGCCGGGAGGAGGTGGCGGCTGGTTGCAGAGGCGGCTGCTAATTGGGCGTCCGGCTG
Dnmt1 OT3	GAGAGGTCAAGGGAACTGTCGCATTCACTACAAGTGACTTCATGTGATCCACACACGCTTTGGCACACTGAAATTTGCCACGCATTTATTTTACTTTTTAACACAGTGTCAAGCCAGATCAGTGTGGGCAGGAGCTGTTCCGCGGGTAAGCTGGGGAGAGGAGGGACCTGCCAGAGACATCTGGATGCTGCCTCCGATATCACATCCTGTAGATTCCACACTTCTGAGCATGAAGCAGACACTCTCACGGGGA
Dnmt1 OT4	CCCCAGGTCGAAGGGGAAAACCCAGGAAGTGTGGCCTAGGCCTAACAAAATCTCAGGCTAATAATAAACGCCCTGAGTAATGAGTGGTGTAGGCCAGGGCAGGCAGGAGGCTGGAGCTGTTGGCGCAGGAGCGTGGTGAGTAGCCAGCCGTGGTGGGTGAGGGCCAAGAGGGTGCTCCGGGGGCTGGAGATCTAGCAGTGCCACCACGGCACAAGCTAAGGCT
Dnmt1 OT5	TGAGCCACAGGAGCTACGCAGAACCCTTCTTCATCAGTTTCAGGCCTGACAACCTGATCAAAACACTTGTAACTATGAGTTTCACATTGAATTATGTCTTATGTAATTCGCCGTATTACGTGCTAGAGCTGTCACGCAGGTCTGGCTGCTAATCACCACACTGTTCTGGACCTAGGCAAATTCTCCAGGATATTTGGAAAGAAATCCTGGAGGCTGGAATTGGC
Dnmt1 OT7	TGAAGCTTGGGAATGCTAGGCAAGTGCTCTACCGTTGAGATACAAACCCAGCCCTGGGTTTTTTGAGACCACTTTGTTAACCCAAGCATCCTACCCTTAAGGGCGCCATTCTCTTTTAAAGCAATTCCCTTTTCTTACACGAGGTGGAGCTGTCGCACTGGCAACAGAGACACATCCTTGAGCGAGGGAGATGCGTGCTCTTTGCTGAGATGTGAAGTCACAGCTTTGAGGTCCTGCTTAGCTCTCACTAAGTCCT
Dnmt1 OT8	GCTTTGGGAAATCCCAGTCCTGAGAAAGTGACCTTTAGCGCTGTTATCCCTGTCCATTTGCCAGATATCTTTTTCTCCCTCCATCTATACCAGGTGATTGAACAAAAGAAGCAAGTGAGGGTGGAGAGAGCACGGGCTGGAGCTGTTGCCCTGGTCTGCACTATTGAGTCATCACCATAATGTGCCAAATTACTCCAATGAGTCTGGTCATGTTCGCATTGAGCAGCCAGG
Dnmt1 OT9	GCGCTGTTATCCCTGTCCATTTGCCAGATATCTTTTTCTCCCTCCATCTATACCAGGTGATTGAACAAAAGAAGCAAGTGAGGGTGGAGAGAGCACGGGCTGGAGCTGTTGCCCTGGTCTGCACTATTGAGTCATCACCATAATGTGCCAAATTACTCCAATGAGTCTGGTCATGTTCGCATTGAGCAGCCAGGAGGATATTCTGAATGACTCGCACGAGGACATGAAATGCCAGCGGGA
Dnmt1 OT10	CCAGACCCTAGGTGGGGCTACTGTAAGGACACAGATGATTGCAACATTCCATGTGCCCTGAGATGCTGGGAAGGAGCCAGGAGAATTAGCCAATCTCCATAATAAATCCAATGGGCAGGAGCTGTTGGCCCTGGCAGCCAGAGAAGTCCTTACTTTACTGGGTATCTAAGAACACCTGAGGCACTTGCTTCAGAAAGCTGGTTCCAGAGGTCTGCAACTAGGCCC
